# Supplementary material for: The cis-regulatory logic integrating spatial and temporal patterning in the vertebrate neural tube
Source: Dev Cell. Author manuscript; Available in PMC 2026 Jul 14. (PMC7619239; doi:10.1016/j.devcel.2025.06.029)
Supplement: Table S3 [file EMS214911-supplement-Table_S3.csv]

	GeneID	Cluster
1	Sema3a	cluster4
2	Pla2g7	cluster4
3	Myl9	cluster4
4	Aldoc	cluster4
5	Igfbp5	cluster4
6	Efhd2	cluster4
7	Cpne2	cluster4
8	Mt1	cluster4
9	Serpine2	cluster4
10	Ddah1	cluster4
11	Arhgef4	cluster4
12	Capn5	cluster4
13	Adgrb2	cluster4
14	Rassf10	cluster4
15	Akr1c13	cluster4
16	Smarca2	cluster4
17	H19	cluster4
18	Igf2	cluster4
19	Anxa2	cluster4
20	Dcn	cluster4
21	Dok5	cluster4
22	Fam198b	cluster4
23	Rab6b	cluster4
24	Ctnna2	cluster4
25	Phyhipl	cluster4
26	Sema6d	cluster4
27	Spon1	cluster4
28	Scrn1	cluster4
29	Nap1l5	cluster4
30	Wscd1	cluster4
31	Specc1	cluster4
32	Mfap2	cluster4
33	Slc22a17	cluster4
34	Vit	cluster4
35	Egln3	cluster4
36	Adgrg1	cluster4
37	Dnajc12	cluster4
38	Rnd3	cluster4
39	Atp6v1g2	cluster4
40	Snap25	cluster4
41	Rtn1	cluster4
42	Rab3a	cluster4
43	Gng3	cluster4
44	Atcay	cluster4
45	Gabbr1	cluster4
46	Sstr2	cluster4
47	Cd82	cluster4
48	Abca1	cluster4
49	Mgst1	cluster4
50	Lxn	cluster4
51	Ndrg2	cluster4
52	Klhdc8b	cluster4
53	Hopx	cluster4
54	Adcyap1r1	cluster4
55	Mmd2	cluster4
56	Abhd4	cluster4
57	Gpm6a	cluster4
58	Chodl	cluster4
59	Arntl	cluster4
60	Adcy2	cluster4
61	Efna3	cluster4
62	Ephb1	cluster4
63	S1pr1	cluster4
64	Thra	cluster4
65	Sparcl1	cluster4
66	Sorbs2	cluster4
67	Adora2b	cluster4
68	Pdlim3	cluster4
69	Smox	cluster4
70	Enpp2	cluster4
71	Sox6	cluster4
72	Astn1	cluster4
73	Acss1	cluster4
74	Nfia	cluster4
75	Slitrk2	cluster4
76	Limch1	cluster4
77	Sparc	cluster4
78	Plekhb1	cluster4
79	Pcp4	cluster4
80	Il18	cluster4
81	Cd1d1	cluster4
82	Nfib	cluster4
83	Abat	cluster4
84	Itm2b	cluster4
85	Pak3	cluster4
86	Mro	cluster4
87	Ppp1r14c	cluster4
88	Ppp2r2b	cluster4
89	Dkk3	cluster4
90	Tmeff2	cluster4
91	Ptprz1	cluster4
92	Ndp	cluster4
93	1700088E04Rik	cluster4
94	Acot1	cluster4
95	Epha5	cluster4
96	Arl4a	cluster4
97	Ncald	cluster4
98	Dner	cluster4
99	Ednrb	cluster4
100	Lamp5	cluster4
101	Dbi	cluster4
102	Ctso	cluster4
103	Gmpr	cluster4
104	Slc1a3	cluster4
105	Ntrk2	cluster4
106	Nsg2	cluster4
107	Ssbp4	cluster4
108	Enc1	cluster4
109	Tnfaip6	cluster4
110	Cxcr4	cluster3
111	Lhfp	cluster3
112	Acsbg1	cluster3
113	Fkbpl	cluster3
114	Btg2	cluster3
115	Trp53inp2	cluster3
116	Igsf21	cluster3
117	Pdpn	cluster3
118	Nnat	cluster3
119	Nmnat2	cluster3
120	Tmem35	cluster3
121	Ckb	cluster3
122	Gpm6b	cluster3
123	Tubb2a	cluster3
124	Dpysl3	cluster3
125	Zswim7	cluster3
126	Ap3s1	cluster3
127	LOC100504703	cluster3
128	Enho	cluster3
129	Aes	cluster3
130	Ccpg1os	cluster3
131	Cfap36	cluster3
132	Pih1d2	cluster3
133	Zfp133-ps	cluster3
134	Rsph9	cluster3
135	Rtn2	cluster3
136	Eid1	cluster3
137	BC024139	cluster3
138	2810468N07Rik	cluster3
139	4732491K20Rik	cluster3
140	Slc25a5	cluster3
141	Cnp	cluster3
142	Lsamp	cluster3
143	Pea15a	cluster3
144	6330403K07Rik	cluster3
145	Ttyh1	cluster3
146	Tmem74b	cluster3
147	Npas3	cluster3
148	Mpc1	cluster3
149	Hist3h2a	cluster3
150	AI854517	cluster3
151	Sptssa	cluster3
152	Smarcd3	cluster3
153	Sec11c	cluster3
154	Sox9	cluster3
155	Ptpro	cluster3
156	Ypel5	cluster3
157	Celf2	cluster3
158	Wnt7b	cluster3
159	2610035D17Rik	cluster3
160	Hist3h2ba	cluster3
161	Fabp7	cluster3
162	Gfra1	cluster3
163	Ldhb	cluster3
164	Fez1	cluster3
165	Nhsl1	cluster3
166	Pde9a	cluster3
167	Pink1	cluster3
168	March2	cluster3
169	Fam102a	cluster3
170	Btg1	cluster3
171	Mospd3	cluster3
172	Gdpd2	cluster3
173	Srd5a1	cluster3
174	Jam2	cluster3
175	Lmo1	cluster3
176	Rbp1	cluster3
177	Gstm7	cluster3
178	Mir99ahg	cluster3
179	Aifm2	cluster3
180	Cdh11	cluster3
181	Lhx1os	cluster3
182	Vax2	cluster3
183	B330016D10Rik	cluster3
184	Camk2n1	cluster3
185	Gstk1	cluster3
186	Cxcl14	cluster3
187	Fbxo44	cluster3
188	Rnd2	cluster3
189	Hes6	cluster3
190	Tmem178	cluster3
191	Tspan11	cluster3
192	Syt11	cluster3
193	Npdc1	cluster3
194	Cadm4	cluster3
195	Stmn4	cluster3
196	Aplp1	cluster3
197	Ypel3	cluster3
198	Rab3c	cluster3
199	Mllt11	cluster3
200	Fam210b	cluster3
201	Bnip3	cluster3
202	Tex264	cluster3
203	Nsg1	cluster3
204	Snca	cluster3
205	Dcx	cluster3
206	Gap43	cluster3
207	Hoxa3	cluster3
208	Cdkn1c	cluster3
209	Id4	cluster3
210	Igfbpl1	cluster3
211	Chchd10	cluster3
212	Ly6h	cluster3
213	3110035E14Rik	cluster3
214	St8sia5	cluster3
215	Neurog3	cluster3
216	Cspg5	cluster3
217	Pacrg	cluster3
218	Fam131b	cluster3
219	Pde1b	cluster3
220	Ppp1r1a	cluster3
221	Epha3	cluster3
222	Nkain4	cluster3
223	Megf10	cluster3
224	Serpini1	cluster3
225	Runx1t1	cluster3
226	Syndig1	cluster3
227	Lrrtm1	cluster3
228	Nrep	cluster3
229	Glrx5	cluster3
230	Ctnnbip1	cluster3
231	Bag1	cluster3
232	Mxra7	cluster3
233	Xpa	cluster3
234	1110008F13Rik	cluster3
235	Srrd	cluster3
236	Rac3	cluster3
237	Fgfbp3	cluster3
238	Podxl2	cluster3
239	Map1lc3a	cluster3
240	Yrdc	cluster3
241	Hsf2	cluster3
242	Pdcd4	cluster3
243	Igfbp2	cluster3
244	Tprgl	cluster3
245	Pnrc1	cluster3
246	Mxd4	cluster3
247	Ctsk	cluster3
248	Ccdc13	cluster3
249	Cst3	cluster3
250	Bcl11a	cluster3
251	Igsf11	cluster3
252	Dpf1	cluster3
253	Trim13	cluster3
254	Ncan	cluster3
255	Pgpep1	cluster3
256	Schip1	cluster3
257	Dhrs3	cluster3
258	Npy	cluster3
259	Fjx1	cluster3
260	Cpe	cluster3
261	Map2	cluster3
262	Nudt3	cluster3
263	Vps37d	cluster3
264	Marcks	cluster3
265	Hmgn3	cluster3
266	Tmsb15l	cluster3
267	Plp1	cluster3
268	Tbc1d9	cluster3
269	Cyp26a1	cluster1
270	Lhx3	cluster1
271	Slc18a3	cluster1
272	Rgs16	cluster1
273	Unc5a	cluster1
274	Dusp9	cluster1
275	Hk3	cluster1
276	Kcnh2	cluster1
277	Slc39a14	cluster1
278	Onecut2	cluster1
279	Metap1	cluster1
280	Nr0b1	cluster1
281	Pdlim1	cluster1
282	Hoxd3os1	cluster1
283	Shisa3	cluster1
284	D930028M14Rik	cluster1
285	Sord	cluster1
286	Il4ra	cluster1
287	Cotl1	cluster1
288	Dlk1	cluster1
289	Cxcl12	cluster1
290	Ankle1	cluster1
291	LOC105245869	cluster2
292	Neurog1	cluster2
293	Pdzph1	cluster2
294	Metrn	cluster2
295	Eva1a	cluster2
296	2810025M15Rik	cluster2
297	2610100L16Rik	cluster2
298	Abracl	cluster2
299	Ndnl2	cluster2
300	Cib1	cluster2
301	Isl1	cluster2
302	Dusp23	cluster2
303	Prdm8	cluster2
304	Nes	cluster2
305	E130006D01Rik	cluster2
306	Med9os	cluster2
307	Sdhaf1	cluster2
308	Slc7a11	cluster2
309	BC064078	cluster2
310	Pantr1	cluster2
311	Ypel2	cluster2
312	Gm11627	cluster2
313	Trim36	cluster2
314	Ly6e	cluster2
315	Tagln3	cluster2
316	Myt1	cluster2
317	Fam110a	cluster2
318	Insc	cluster2
319	Gamt	cluster2
320	Pth1r	cluster2
321	Moxd1	cluster2
322	Nhlh2	cluster2
323	Lpp	cluster5
324	Gas1	cluster5
325	Ptn	cluster5
326	Flrt3	cluster5
327	P4ha2	cluster5
328	Scube2	cluster5
329	Ndnf	cluster5
330	Apoe	cluster5
331	Smoc1	cluster5
332	Tns3	cluster5
333	Pdgfa	cluster5
334	Col4a1	cluster5
335	Tmem132c	cluster5
336	Tagln2	cluster5
337	Atoh8	cluster5
338	Myc	cluster5
339	Fkbp9	cluster5
340	Cnn2	cluster5
341	Eva1b	cluster5
342	Gpt2	cluster5
343	Serpinh1	cluster5
344	Ptk7	cluster5
345	Slc2a3	cluster5
346	Txnip	cluster5
347	Tmbim1	cluster5
348	Igfbp3	cluster5
349	Klf11	cluster5
350	Tln2	cluster5
351	Slc6a9	cluster5
352	Zyx	cluster5
353	Tk1	cluster6
354	Pctp	cluster6
355	Crabp2	cluster6
356	Palb2	cluster6
357	Dnmt3b	cluster6
358	Hmga1-rs1	cluster6
359	Zfp568	cluster6
360	Polr3g	cluster6
361	Lsr	cluster6
362	Greb1	cluster6
363	Fndc3c1	cluster6
364	Igf2bp1	cluster6
365	Bcat1	cluster6
366	Pole	cluster6
367	Rad54l	cluster6
368	Shmt1	cluster6
369	Uhrf1	cluster6
370	Cdc6	cluster6
371	Mutyh	cluster6
372	Sdc1	cluster6
373	Mcm5	cluster6
374	Ehd4	cluster6
375	Wdhd1	cluster6
376	Exo1	cluster6
377	Psat1	cluster6
378	Serpinf1	cluster6
379	Pycr1	cluster6
380	Car3	cluster6
381	Car2	cluster6
382	Clspn	cluster6
383	Tube1	cluster6
384	Stil	cluster6
385	E2f7	cluster6
386	Incenp	cluster6
387	Atad2	cluster6
388	Wdr76	cluster6
389	Fam111a	cluster6
390	Agtr1a	cluster6
391	H2-Bl	cluster6
392	Ncapg	cluster6
393	Mdc1	cluster6
394	Lig1	cluster6
395	Pola1	cluster6
396	Trip13	cluster6
397	Blm	cluster6
398	BC055324	cluster6
399	Aunip	cluster6
400	Nkd2	cluster6
401	Dna2	cluster6
402	Mcm10	cluster6
403	Mthfd1l	cluster6
404	Lpar2	cluster6
405	Pask	cluster6
406	Hmga1	cluster6
407	Nup62	cluster6
408	Mybl2	cluster6
409	Slc25a37	cluster6
410	Focad	cluster6
411	Setd5	cluster6
412	Atf1	cluster6
413	Shc1	cluster6
414	P2rx3	cluster6
415	Vcan	cluster6
416	Prr5l	cluster6
417	Kctd11	cluster6
418	Rhbdf2	cluster6
419	Eml3	cluster6
420	Cers4	cluster6
421	Slc38a4	cluster6
422	Ica1	cluster6
423	Fbn2	cluster6
424	Lpar1	cluster6
425	Anxa7	cluster6
426	Cth	cluster6
427	Eif4ebp1	cluster6
428	Emb	cluster6
429	Pkp2	cluster6
430	Greb1l	cluster6
431	Sall4	cluster6
432	Ccnd2	cluster6
433	Lars	cluster6
434	Ap1g2	cluster6
435	Fah	cluster6
436	Pcsk9	cluster6
437	Nup210	cluster6
438	Qprt	cluster6
439	Nr6a1	cluster6
440	Prtg	cluster6
441	Slc16a1	cluster6
442	Stxbp2	cluster6
443	Trim71	cluster6
444	Helq	cluster6
445	Utrn	cluster6
446	Arhgap19	cluster6
447	Tbc1d31	cluster6
448	Alms1	cluster6
449	Hoxb1	cluster6
450	Gpx3	cluster6
451	Hoxa1	cluster6
452	Eno3	cluster6
453	Gprc5c	cluster6
454	Net1	cluster6
455	Arid3b	cluster6
456	Actn4	cluster6
457	Pprc1	cluster6
458	Xpot	cluster6
459	F11r	cluster6
460	Cc2d1b	cluster6
461	Amotl1	cluster6
462	Slc1a4	cluster6
463	Dclre1a	cluster6
464	Gli1	cluster6
465	Ldlrap1	cluster6
466	Mtbp	cluster6
467	Slc7a3	cluster6
468	Aars	cluster6
469	Aldh18a1	cluster6
470	Nars	cluster6
471	Atf3	cluster6
472	Trib3	cluster6
473	Ptbp1	cluster6
474	Gga2	cluster6
475	Slc43a1	cluster6
476	Ifrd2	cluster6
477	Mthfd2	cluster6
478	Yars	cluster6
479	Mars	cluster6
480	Pidd1	cluster6
481	Pank4	cluster6
482	Zfp280b	cluster6
483	Sesn2	cluster6
484	Chac1	cluster6
485	Herpud1	cluster6
486	Atf4	cluster6
487	Slc3a2	cluster6
488	Asns	cluster6
489	Slc7a1	cluster6
490	Shmt2	cluster6
491	Pck2	cluster6
492	Cars	cluster6
493	Naglu	cluster6
494	Mtr	cluster6
495	Ski	cluster6
496	Ptges	cluster6
497	Slc2a1	cluster6
498	Iars	cluster6
499	Gars	cluster6
500	Slc7a5	cluster6
501	Tbl1x	cluster6
502	Usp10	cluster6
503	Fktn	cluster6
504	Pou2f1	cluster6
505	Clic4	cluster6
506	Ror2	cluster6
507	Mef2b	cluster6
508	Arrb1	cluster6
509	Vars	cluster6
510	Ddias	cluster6
511	Rrp1b	cluster6
512	Cep85	cluster6
513	Nup107	cluster6
514	Lin28a	cluster6
515	Lin28b	cluster6
516	Slc1a5	cluster6
517	Cad	cluster6
518	Timeless	cluster6
519	Pold1	cluster6
520	Dnmt1	cluster6
521	Cdt1	cluster6
522	Xkr5	cluster6
523	Ptgis	cluster6
524	Arid3a	cluster6
525	Peg10	cluster6
526	Mybbp1a	cluster6
527	Gemin5	cluster6
528	Slc35f2	cluster6
529	Rrp12	cluster6
530	Gm13157	cluster6
531	Arg1	cluster6
532	Cbx2	cluster6
533	Meox1	cluster6
534	Hook2	cluster6
535	Mov10	cluster6
536	Ptprk	cluster6
537	Ttc7	cluster6
538	Tcof1	cluster6
539	Zfp365	cluster6
540	Pfkfb1	cluster6
541	Usp44	cluster6
542	Kank1	cluster6
543	Nek2	cluster6
544	Ctc1	cluster6
545	Itga9	cluster6
546	Slc12a4	cluster6
547	Dhx34	cluster6
