# Supplementary material for: The cis-regulatory logic integrating spatial and temporal patterning in the vertebrate neural tube
Source: Dev Cell. Author manuscript; Available in PMC 2026 Jul 14. (PMC7619239; doi:10.1016/j.devcel.2025.06.029)
Supplement: Table S4 [file EMS214911-supplement-Table_S4.csv]

	GeneID	baseMean	log2FoldChange	lfcSE	stat	pvalue	padj	empty	faceting	dimension	dim1	vs	dim2	pairwise_comparison	count_comparisons	count_dim1
1	3110035E14Rik	1928.06830614099	1.36996508511606	0.346785171140166	3.95047193226822	7.79972448013904e-05	0.0123980564292727		D11	Gate	p2	vs	p1	p2 vs p1	2	1
2	Alpl	976.420163422002	3.59594244327658	0.477763011174539	7.52662378453339	5.20691166825217e-14	1.22770298951273e-10		D11	Gate	p2	vs	p1	p2 vs p1	3	1
3	Ccnf	905.558191322291	1.43509473384869	0.400437707594788	3.5838151768187	0.000338611730640834	0.036290455707393		D11	Gate	p2	vs	p1	p2 vs p1	2	1
4	Cdh20	89.4456093384169	3.63643069751381	1.00995066564643	3.60060230782289	0.000317480872280761	0.0345492453858149		D11	Gate	p2	vs	p1	p2 vs p1	2	1
5	Cdkn1c	18503.4963776352	-2.26655809707049	0.616647990535696	-3.67561093501899	0.000237280904267195	0.0272911622168131		D11	Gate	p2	vs	p1	p2 vs p1	2	1
6	Dbx1	3019.4982178215	-2.50368307217669	0.41965994702595	-5.96598052761483	2.43169284954764e-09	2.2934105828367e-06		D11	Gate	p2	vs	p1	p2 vs p1	4	1
7	Dbx2	1044.41729744471	-2.57192770196655	0.411074928768215	-6.25659100561868	3.93483533766425e-10	3.97615110870973e-07		D11	Gate	p2	vs	p1	p2 vs p1	3	1
8	Dlk1	456.93949823116	2.10581443389875	0.528334269740095	3.98576158032427	6.72640281172198e-05	0.0111951083032272		D11	Gate	p2	vs	p1	p2 vs p1	2	1
9	Dll4	259.590225250771	2.53277911255508	0.599354893844364	4.22584204878918	2.38048929715674e-05	0.00488069305606904		D11	Gate	p2	vs	p1	p2 vs p1	4	1
10	Fat4	1392.28755941487	-3.24090830440036	0.426725096627691	-7.59483876156454	3.08175919749926e-14	8.7195294734044e-11		D11	Gate	p2	vs	p1	p2 vs p1	4	1
11	Frzb	2874.07375113162	-3.48042490159105	0.40672770560964	-8.55713749908993	1.15704503822564e-17	8.18435807788908e-14		D11	Gate	p2	vs	p1	p2 vs p1	4	1
12	Gbp8	194.302917127202	-2.34776412921346	0.595290517222955	-3.94389640232442	8.01683013608283e-05	0.0126015662150182		D11	Gate	p2	vs	p1	p2 vs p1	2	1
13	Gfra3	226.832979991184	-2.64550453670463	0.55054499803597	-4.80524670307109	1.54560802627229e-06	0.000560659403786516		D11	Gate	p2	vs	p1	p2 vs p1	3	1
14	Gli3	600.58053514689	-2.24768579253085	0.414608575732878	-5.42122359277724	5.91924672726496e-08	3.80634470230079e-05		D11	Gate	p2	vs	p1	p2 vs p1	2	1
15	Hes2	214.281651498935	7.59868037549372	0.918467773348036	8.2732139286659	1.30395428191322e-16	4.61176030655659e-13		D11	Gate	p2	vs	p1	p2 vs p1	3	1
16	Hpca	1084.19298857636	2.59520886846837	0.440801249899803	5.88748073890052	3.92126853346608e-09	3.46713662143404e-06		D11	Gate	p2	vs	p1	p2 vs p1	3	1
17	Id4	3465.55623702549	-3.02609654254088	0.56652817454425	-5.34147581446458	9.21929177656583e-08	5.67066612013377e-05		D11	Gate	p2	vs	p1	p2 vs p1	2	1
18	Igf2	2575.46088579198	1.97507010630958	0.381886879715385	5.1718721203032	2.31760178653452e-07	0.000126104278746553		D11	Gate	p2	vs	p1	p2 vs p1	2	1
19	Jag1	3311.96668944644	-2.72231302028047	0.368479292519952	-7.38796745310476	1.49090223445559e-13	2.6364742388554e-10		D11	Gate	p2	vs	p1	p2 vs p1	3	1
20	Kif18b	385.388663465925	2.21088048070294	0.514981864711501	4.29312298587739	1.7617735242227e-05	0.00377633485563311		D11	Gate	p2	vs	p1	p2 vs p1	2	1
21	Lhfp	1810.00813173779	1.93642527120971	0.415314559881598	4.66255089097229	3.12313821461688e-06	0.000981845251604112		D11	Gate	p2	vs	p1	p2 vs p1	2	1
22	Lhx3	234.442159375511	2.44640771922004	0.57339373013647	4.26654075662423	1.98527240112999e-05	0.00413024244982146		D11	Gate	p2	vs	p1	p2 vs p1	2	1
23	Ndnf	1608.90726417364	-2.50183343791711	0.379115043423146	-6.5991405018574	4.13548253132903e-11	4.87538928089264e-08		D11	Gate	p2	vs	p1	p2 vs p1	2	1
24	Nkx6-1	143.917169234878	4.76645052779339	0.710291601757501	6.71055453281383	1.93886169185182e-11	2.49355239587525e-08		D11	Gate	p2	vs	p1	p2 vs p1	4	1
25	Pax3	531.3452669488	-1.96727649112785	0.451346032212923	-4.35868790400663	1.30844551049224e-05	0.00308509643948895		D11	Gate	p2	vs	p1	p2 vs p1	3	1
26	Pdlim3	4661.76597681075	1.33456126145563	0.337563001940428	3.95351757682008	7.70106039052683e-05	0.0123803296982708		D11	Gate	p2	vs	p1	p2 vs p1	2	1
27	Penk	406.240210347402	2.48001614228266	0.489287450852551	5.06862814070011	4.00693184025871e-07	0.000195469188772896		D11	Gate	p2	vs	p1	p2 vs p1	2	1
28	Pltp	777.662263202294	2.30562963869517	0.423987000986976	5.43797246926916	5.38902988892531e-08	3.63040980183935e-05		D11	Gate	p2	vs	p1	p2 vs p1	2	1
29	Prdm12	291.891174740127	-4.07680166619568	0.582297232922912	-7.00123826062453	2.537100524847e-12	3.98804012500117e-09		D11	Gate	p2	vs	p1	p2 vs p1	2	1
30	Ptn	2042.88994379679	-2.0881207720679	0.462548111972648	-4.51438611037154	6.35004352916426e-06	0.00160417974655512		D11	Gate	p2	vs	p1	p2 vs p1	2	1
31	Sez6	1284.31909328603	2.46602077813596	0.473000549111245	5.21356853130413	1.85242050513578e-07	0.000104824771544623		D11	Gate	p2	vs	p1	p2 vs p1	2	1
32	Slit1	530.586333518442	3.32250802370607	0.4792972513806	6.93204063686094	4.14812751961384e-12	5.8683560019977e-09		D11	Gate	p2	vs	p1	p2 vs p1	2	1
33	Sp9	283.101113869835	-2.72131385692944	0.636977677294305	-4.27222798213084	1.93529562583191e-05	0.0040863622714394		D11	Gate	p2	vs	p1	p2 vs p1	2	1
34	Sparcl1	3118.23910138734	3.05667294025016	0.413230082775505	7.3970242430553	1.39270132057451e-13	2.6364742388554e-10		D11	Gate	p2	vs	p1	p2 vs p1	2	1
35	Spon1	4470.59398644699	1.15561782434167	0.332926383902338	3.47109114872873	0.000518348018246816	0.0492152309673671		D11	Gate	p2	vs	p1	p2 vs p1	2	1
36	Vsx1	273.284894886049	4.6849467016296	0.557817140431544	8.39871413417877	4.51394209066478e-17	2.12862462522116e-13		D11	Gate	p2	vs	p1	p2 vs p1	4	1
37	Zcchc12	499.269954982673	2.21884583888863	0.558148384854911	3.9753690937678	7.02701884478478e-05	0.011559445999671		D11	Gate	p2	vs	p1	p2 vs p1	2	1
38	2810459M11Rik	129.888842057931	3.10284367064202	0.890510471084872	3.48434271285092	0.000493347334658129	0.0222253747535171		D11	Gate	pM	vs	p1	pM vs p1	1	2
39	Acer3	2394.61236806188	1.73633948053471	0.363438809982404	4.77752907186431	1.77462399471162e-06	0.000217975396820519		D11	Gate	pM	vs	p1	pM vs p1	1	2
40	Acot1	6462.60713318065	1.58335700980728	0.38068870713576	4.15919090881418	3.19376883840864e-05	0.00239050270712347		D11	Gate	pM	vs	p1	pM vs p1	2	1
41	Acsbg1	962.974475384395	1.85099393262268	0.410798590908566	4.50584294490597	6.61099725565673e-06	0.000650730421650978		D11	Gate	pM	vs	p1	pM vs p1	3	2
42	Adamts20	175.071100159044	-3.14459992284851	0.663438972116239	-4.73984805688738	2.13878543495866e-06	0.000256137379048258		D11	Gate	pM	vs	p1	pM vs p1	2	1
43	Ank2	945.341501829581	-1.41019533234281	0.440348139359665	-3.20245552619674	0.00136261338559372	0.049449790314059		D11	Gate	pM	vs	p1	pM vs p1	2	1
44	Apoe	1896.73594798774	-3.20216478465489	0.402572859565212	-7.95424904727383	1.80221274750995e-15	1.72663995963103e-12		D11	Gate	pM	vs	p1	pM vs p1	1	2
45	Arhgef4	1021.02093054722	1.45361596631129	0.387320355443186	3.75300689954187	0.000174726044074911	0.00947542633736054		D11	Gate	pM	vs	p1	pM vs p1	2	1
46	Arpc1b	2045.29564043335	-3.14051393289637	0.378201639807481	-8.30380834545037	1.00826237808324e-16	1.03498133110245e-13		D11	Gate	pM	vs	p1	pM vs p1	1	2
47	Bhlhe22	235.348113738555	-2.46258459989654	0.617665060291029	-3.98692553329183	6.69350226027052e-05	0.00433298743163728		D11	Gate	pM	vs	p1	pM vs p1	3	1
48	Capn5	826.143895512903	2.35326434024458	0.451321488499913	5.21416418275646	1.84647875398528e-07	3.15901740160982e-05		D11	Gate	pM	vs	p1	pM vs p1	3	1
49	Cbs	1208.260342091	4.1700058058686	0.419105260547445	9.94978159048072	2.52737282443492e-23	4.54010935749427e-20		D11	Gate	pM	vs	p1	pM vs p1	1	2
50	Ccnd1	5739.05737277489	-5.565877664904	0.527828707652808	-10.5448559053463	5.36550420814214e-26	1.28512768292018e-22		D11	Gate	pM	vs	p1	pM vs p1	3	2
51	Cdh22	245.313778458345	2.99757810624424	0.755097406546079	3.96978996386119	7.1936015743054e-05	0.00455415190415607		D11	Gate	pM	vs	p1	pM vs p1	2	1
52	Cdkn1c	15711.6741218173	-3.99014263483322	0.570849974098055	-6.9898271277627	2.75225159745366e-12	1.41259313239309e-09		D11	Gate	pM	vs	p1	pM vs p1	3	2
53	Chchd10	555.418014857366	-1.87784927881004	0.43032477630761	-4.36379539872854	1.27825135609011e-05	0.0010869674697261		D11	Gate	pM	vs	p1	pM vs p1	1	2
54	Chodl	880.286058375779	2.37060166820423	0.487622962981503	4.86154641633263	1.16472261671975e-06	0.00015498359930444		D11	Gate	pM	vs	p1	pM vs p1	1	2
55	Ckb	217855.624496018	1.60868155835419	0.364002077846632	4.41942960290458	9.89617504824451e-06	0.000897721946005767		D11	Gate	pM	vs	p1	pM vs p1	3	2
56	Col2a1	272.072249484619	-2.42375396515885	0.603194562973947	-4.01819597512442	5.86454135327002e-05	0.00388383980589141		D11	Gate	pM	vs	p1	pM vs p1	1	2
57	Crnde	217.767311989087	-1.83000031007149	0.533208546389265	-3.43205359790972	0.000599029158142269	0.0257743953043789		D11	Gate	pM	vs	p1	pM vs p1	3	1
58	Crym	323.360142697964	-2.72047199886799	0.503516604090241	-5.40294396802141	6.55559426106934e-08	1.25613926834437e-05		D11	Gate	pM	vs	p1	pM vs p1	2	2
59	Cxcl14	349.978238199248	-1.99823620161807	0.487243546066294	-4.1011034784362	4.11184621980335e-05	0.0029109035480194		D11	Gate	pM	vs	p1	pM vs p1	2	1
60	Cyp26a1	323.496595454581	2.25264207020255	0.509960712571247	4.41728551763256	9.99481673933078e-06	0.000897721946005767		D11	Gate	pM	vs	p1	pM vs p1	3	1
61	Dbx1	2569.50342982344	-4.78790378066747	0.451863353806507	-10.5959107777474	3.11295863153052e-26	8.94726569874501e-23		D11	Gate	pM	vs	p1	pM vs p1	4	2
62	Dbx2	1081.32940958674	-1.98679990129386	0.41000986634178	-4.84573680877641	1.26142649352121e-06	0.000164799637621758		D11	Gate	pM	vs	p1	pM vs p1	3	1
63	Dppa5a	80.3508736699121	-3.20307874176756	0.795919461052832	-4.02437545317785	5.71267169172593e-05	0.00381243744208028		D11	Gate	pM	vs	p1	pM vs p1	2	2
64	Dpysl3	6065.35785334612	1.41068936678962	0.363860213920941	3.87700911728738	0.000105748396994535	0.00643945005596805		D11	Gate	pM	vs	p1	pM vs p1	2	1
65	Egfl8	451.14838468922	-6.25867942809172	0.562955937938535	-11.1175298212683	1.03086708617232e-28	4.93819696512746e-25		D11	Gate	pM	vs	p1	pM vs p1	1	2
66	Egln3	1810.26357198826	2.0565690272337	0.364487967957763	5.64235093618238	1.67743748574056e-08	3.98125945984102e-06		D11	Gate	pM	vs	p1	pM vs p1	3	1
67	Ets1	259.246415505044	1.77510858575239	0.551146668738339	3.22075535685609	0.0012785323587327	0.0472333895304565		D11	Gate	pM	vs	p1	pM vs p1	1	2
68	Etv1	464.486160223099	1.86158460886734	0.536053055374783	3.4727618660168	0.000515132201320757	0.0229905741154677		D11	Gate	pM	vs	p1	pM vs p1	2	2
69	Etv5	295.777984545099	2.30611354462038	0.495387056786135	4.65517520700174	3.237053187909e-06	0.00035511214781252		D11	Gate	pM	vs	p1	pM vs p1	2	2
70	Fam155a	263.052881668425	1.92447704582271	0.51893729507231	3.7084963137108	0.000208493695220461	0.0107779240791844		D11	Gate	pM	vs	p1	pM vs p1	2	1
71	Fam174b	950.282774867879	-1.76440820079718	0.400493795965288	-4.40558185563032	1.05500302604361e-05	0.000941704874985882		D11	Gate	pM	vs	p1	pM vs p1	1	2
72	Fam189a1	362.106747646045	2.80493506674759	0.549465703556051	5.10484102755554	3.31072716137241e-07	5.34589438607674e-05		D11	Gate	pM	vs	p1	pM vs p1	3	1
73	Fat4	1266.66800716585	-4.58846751260669	0.427980688342336	-10.7212022355	8.094427519636e-27	2.90812544711722e-23		D11	Gate	pM	vs	p1	pM vs p1	4	1
74	Fgf15	1124.59407394283	-4.7993925299334	0.725897824557698	-6.61166402152776	3.80023734071705e-11	1.48595397113552e-08		D11	Gate	pM	vs	p1	pM vs p1	4	1
75	Frzb	2587.12406167863	-6.015071626146	0.431140066153901	-13.9515486922963	3.0784726944705e-44	2.21203655461177e-40		D11	Gate	pM	vs	p1	pM vs p1	4	2
76	Gfra3	208.776359840888	-3.24915672771941	0.585333632481393	-5.55094829242142	2.84124122689964e-08	6.18658752602648e-06		D11	Gate	pM	vs	p1	pM vs p1	3	1
77	Gja1	3398.97232259435	-2.21459061436357	0.547870376179718	-4.04217988533317	5.29565810614503e-05	0.00358980672846275		D11	Gate	pM	vs	p1	pM vs p1	3	1
78	Gli3	572.197819949694	-2.36334071299045	0.440632275623439	-5.36352156601925	8.16149022549868e-08	1.5232308575408e-05		D11	Gate	pM	vs	p1	pM vs p1	3	1
79	Hey2	274.899969818691	-2.30752879615567	0.557510859760725	-4.13898448031313	3.48846545105268e-05	0.00259755113974497		D11	Gate	pM	vs	p1	pM vs p1	2	1
80	Hpca	590.450855738142	1.57069463802627	0.453576395255727	3.4629108887836	0.000534365336831866	0.0234842943596659		D11	Gate	pM	vs	p1	pM vs p1	2	1
81	Hs3st3a1	82.9596357721192	-4.23488268972918	0.949997745583617	-4.45778183097428	8.28121213519385e-06	0.000788141056919675		D11	Gate	pM	vs	p1	pM vs p1	2	1
82	Hs3st3b1	265.556241242545	-2.67458190576179	0.634753029896698	-4.21357879330967	2.51355843558843e-05	0.00196317110205659		D11	Gate	pM	vs	p1	pM vs p1	2	1
83	Id4	3082.01789408959	-4.84860346268755	0.514359859379952	-9.42648104098252	4.24077831907548e-21	6.09442252234337e-18		D11	Gate	pM	vs	p1	pM vs p1	2	2
84	Igf2	1706.25279278226	1.25260065531766	0.387697421966252	3.23087176841402	0.00123413293563272	0.0459474725854349		D11	Gate	pM	vs	p1	pM vs p1	2	1
85	Insc	494.750000422415	-2.74755202856424	0.523416033051496	-5.24926990208173	1.52703204711041e-07	2.64397319867756e-05		D11	Gate	pM	vs	p1	pM vs p1	2	1
86	Irx3	499.620557875207	-2.06341753569851	0.63243600778721	-3.26265030816014	0.00110375623583549	0.0425256859656619		D11	Gate	pM	vs	p1	pM vs p1	3	2
87	Irx5	657.994543702131	-2.46346496524638	0.68734391961352	-3.58403543692004	0.000338326153332554	0.015941262785384		D11	Gate	pM	vs	p1	pM vs p1	3	1
88	Isl1	1806.68782000054	2.54624546816189	0.510770462209815	4.98510712061485	6.19274935348183e-07	9.08122458764156e-05		D11	Gate	pM	vs	p1	pM vs p1	4	2
89	Jag1	2984.43427306321	-3.74102174258084	0.37717677562668	-9.918483810052	3.4597154797737e-23	5.52439679553643e-20		D11	Gate	pM	vs	p1	pM vs p1	3	1
90	Kcnmb4	505.750634772217	-2.70737146715862	0.493296901296245	-5.48832044159291	4.05773459553877e-08	8.4512614307953e-06		D11	Gate	pM	vs	p1	pM vs p1	2	1
91	Klhdc8b	3002.40320991943	1.47722449758061	0.390749636306589	3.78048847733681	0.000156520963669439	0.00865139526497501		D11	Gate	pM	vs	p1	pM vs p1	2	1
92	Lamb1	441.237172443257	-3.22584807607201	0.511317640331913	-6.30889259752119	2.81039051596943e-10	9.17911866022653e-08		D11	Gate	pM	vs	p1	pM vs p1	2	1
93	Lhfp	1884.40985569035	2.0715325266624	0.436411945362466	4.74673653797873	2.06724939264711e-06	0.000249650764888501		D11	Gate	pM	vs	p1	pM vs p1	3	1
94	Lhx1os	1426.27474973817	-1.60217821275012	0.419007391307324	-3.82374689799922	0.000131438843734964	0.00759686097841908		D11	Gate	pM	vs	p1	pM vs p1	2	1
95	Lhx3	223.66492685234	2.42624701427754	0.571925753815306	4.24224123164955	2.21298634389688e-05	0.00174740806308473		D11	Gate	pM	vs	p1	pM vs p1	4	1
96	Lrrc1	285.730098028304	2.39074683100975	0.541091965926072	4.41837429043697	9.94460942178587e-06	0.000897721946005767		D11	Gate	pM	vs	p1	pM vs p1	2	1
97	Lrrtm2	369.76539978826	1.92123900732828	0.503048581803599	3.81919177754162	0.000133889641801628	0.0076965121693248		D11	Gate	pM	vs	p1	pM vs p1	1	2
98	Map7	190.01424309312	-3.35541018387381	0.665937053254983	-5.03862965346824	4.68876749460696e-07	7.16832741116985e-05		D11	Gate	pM	vs	p1	pM vs p1	2	2
99	Megf11	260.927799705078	4.04848102693669	0.612415914147511	6.61067247504862	3.82578087342665e-11	1.48595397113552e-08		D11	Gate	pM	vs	p1	pM vs p1	1	2
100	Metrnl	224.503536933227	-2.31424783673543	0.577006398437827	-4.01078366375306	6.05175431061822e-05	0.00398943858705938		D11	Gate	pM	vs	p1	pM vs p1	1	2
101	Mfng	2928.43479291977	1.39184066699281	0.371411471576004	3.74743585890559	0.000178651499943409	0.00954291658733647		D11	Gate	pM	vs	p1	pM vs p1	4	1
102	Mlc1	611.111169179453	4.2781963381226	0.76938015879326	5.56057534006696	2.68886743746709e-08	5.944879068283e-06		D11	Gate	pM	vs	p1	pM vs p1	2	1
103	Msx1	1083.57686443952	-3.61554243730167	0.646350257835956	-5.59378199895341	2.22175893329445e-08	5.06807898894833e-06		D11	Gate	pM	vs	p1	pM vs p1	4	2
104	Msx3	818.944214646037	-3.9636488609701	0.455731375449505	-8.69733591868806	3.39766511123206e-18	4.43889502850145e-15		D11	Gate	pM	vs	p1	pM vs p1	3	2
105	Mybl1	443.516224695876	-2.84349666583524	0.727325761487225	-3.90952282512433	9.24786174216907e-05	0.00570390648483741		D11	Gate	pM	vs	p1	pM vs p1	1	2
106	Nbl1	989.119232279878	2.65944073031438	0.690998243547584	3.84869390790462	0.000118749277985567	0.00705184245425864		D11	Gate	pM	vs	p1	pM vs p1	1	2
107	Ncald	1715.21987802811	1.57156517303363	0.399221366364057	3.93657580842126	8.26525184041574e-05	0.00516434496515716		D11	Gate	pM	vs	p1	pM vs p1	2	2
108	Ndnf	1376.77401476684	-4.55647543888688	0.626025243176975	-7.27842125944238	3.37749270414919e-13	2.20627034778764e-10		D11	Gate	pM	vs	p1	pM vs p1	3	1
109	Ndnl2	3400.85893442355	1.7534028049748	0.361701536214285	4.84765097579245	1.2493194868885e-06	0.000164715324275913		D11	Gate	pM	vs	p1	pM vs p1	2	1
110	Ndp	1311.78105560243	1.48426307469719	0.388205682365509	3.82339347959286	0.000131627470852853	0.00759686097841908		D11	Gate	pM	vs	p1	pM vs p1	2	1
111	Neurog1	735.865888469321	-2.68176064535743	0.553795416395211	-4.84251145091389	1.28208244654012e-06	0.000165989250803857		D11	Gate	pM	vs	p1	pM vs p1	2	2
112	Nhlh2	607.429032563819	-2.62593214639531	0.490585404763971	-5.35265036606356	8.66752242931613e-08	1.57672107381901e-05		D11	Gate	pM	vs	p1	pM vs p1	2	1
113	Nid1	302.109223018049	-3.20981601910387	0.637634610595292	-5.03394258368003	4.80493640716082e-07	7.26638085765262e-05		D11	Gate	pM	vs	p1	pM vs p1	1	2
114	Nkx6-1	175.82698549561	5.1162224962513	0.68085915088257	7.5143625368321	5.718890329614e-14	4.56589849593793e-11		D11	Gate	pM	vs	p1	pM vs p1	4	1
115	Nkx6-2	278.188059199907	-2.65228665509551	0.561645090740808	-4.72235349123617	2.33131022176457e-06	0.000270187574169183		D11	Gate	pM	vs	p1	pM vs p1	2	1
116	Npy	1490.35852429214	-1.5887704029775	0.393935837019192	-4.03306897640819	5.5053111503734e-05	0.00369704796925309		D11	Gate	pM	vs	p1	pM vs p1	1	2
117	Nr4a3	226.8567058412	2.90107601855443	0.812477346775872	3.57065465279332	0.000356090133262113	0.0166689619058952		D11	Gate	pM	vs	p1	pM vs p1	2	1
118	Nrp1	345.20018618391	-2.15063775987338	0.520344173043867	-4.13310626175124	3.5789315692822e-05	0.00262412375419156		D11	Gate	pM	vs	p1	pM vs p1	3	1
119	Olig1	2650.59558989403	9.01397667730935	0.582085664479257	15.4856531046395	4.33636395640032e-54	6.2317886417429e-50		D11	Gate	pM	vs	p1	pM vs p1	4	2
120	Olig2	944.11880954043	6.07601287340553	0.714621978475103	8.50241534184385	1.85686069074655e-17	2.22374541555989e-14		D11	Gate	pM	vs	p1	pM vs p1	4	2
121	Omg	181.87532352838	8.46317380171386	1.29385222975281	6.54106675175013	6.10815586506282e-11	2.25077712658507e-08		D11	Gate	pM	vs	p1	pM vs p1	1	2
122	P4ha3	162.183057936585	-4.67436616948537	0.79943010020126	-5.8471230546718	5.00147523271164e-09	1.30684001035089e-06		D11	Gate	pM	vs	p1	pM vs p1	1	2
123	Pald1	1822.04150008137	2.08247048741658	0.4159171727523	5.00693557237848	5.53034277684024e-07	8.19345938618259e-05		D11	Gate	pM	vs	p1	pM vs p1	2	1
124	Pam	952.556268796317	-2.52277079291507	0.708986133508298	-3.55827945524346	0.000373292039406793	0.0174174672023215		D11	Gate	pM	vs	p1	pM vs p1	2	1
125	Pax3	420.111888648517	-5.13317185424662	0.7428499314954	-6.9101061151251	4.84291302781393e-12	2.39991390078324e-09		D11	Gate	pM	vs	p1	pM vs p1	4	2
126	Pax6	1621.19412559264	-2.18232065878572	0.401865431821396	-5.43047618924244	5.62038783554622e-08	1.10644648746075e-05		D11	Gate	pM	vs	p1	pM vs p1	4	1
127	Phactr1	391.563412417365	-3.5458583581052	0.554006840516355	-6.4003873215723	1.54983290461919e-10	5.30301158863865e-08		D11	Gate	pM	vs	p1	pM vs p1	2	1
128	Pkd2l1	119.771794444368	4.86787370533565	1.0368094863197	4.69505127949286	2.66539851355115e-06	0.000301609779828689		D11	Gate	pM	vs	p1	pM vs p1	2	2
129	Pkdcc	471.859125163053	-1.64527921925634	0.510557651224225	-3.22251407908834	0.00127070920668852	0.0470653660034039		D11	Gate	pM	vs	p1	pM vs p1	3	1
130	Plp1	1128.98307563124	-2.97180146067418	0.385146035303038	-7.71603804342925	1.20001506867401e-14	1.06189269391614e-11		D11	Gate	pM	vs	p1	pM vs p1	3	1
131	Pltp	622.256053612242	1.97367822569833	0.455290504915823	4.3349865731622	1.45769019442845e-05	0.00121089397596135		D11	Gate	pM	vs	p1	pM vs p1	2	1
132	Pou3f2	2742.70975741824	-1.45746000182617	0.380516232720497	-3.83021767929867	0.000128029949823178	0.00747934312564587		D11	Gate	pM	vs	p1	pM vs p1	2	1
133	Ppp1r14a	172.887304648378	-2.08538462137508	0.595076893669117	-3.50439521944306	0.000457645621742313	0.0210122211822964		D11	Gate	pM	vs	p1	pM vs p1	2	1
134	Ppp1r17	485.889808689438	-1.55485845843045	0.434977035566528	-3.57457596906317	0.000350795949768734	0.0164747993272107		D11	Gate	pM	vs	p1	pM vs p1	4	1
135	Prex1	679.514143219687	1.55044953076402	0.473647371445795	3.2734258104955	0.00106252279349757	0.0412689596360908		D11	Gate	pM	vs	p1	pM vs p1	2	1
136	Prr18	111.374843301458	3.10800161157711	0.806897977298233	3.85179006394805	0.000117257529176461	0.00699513328279609		D11	Gate	pM	vs	p1	pM vs p1	1	2
137	Ptn	2117.42303240545	-1.61745422342832	0.461926517542677	-3.5015400978336	0.000462577357384019	0.021103806993542		D11	Gate	pM	vs	p1	pM vs p1	3	1
138	Ptprz1	3213.13768992323	2.00124238844889	0.450005997078926	4.44714604125129	8.70186800194449e-06	0.000812042500363275		D11	Gate	pM	vs	p1	pM vs p1	3	1
139	Rab30	603.697759963258	-2.57209309861159	0.437230936278526	-5.88268780911034	4.03656884087594e-09	1.07425057059682e-06		D11	Gate	pM	vs	p1	pM vs p1	4	2
140	Rassf10	1036.03344140071	2.10755936882887	0.502046760490639	4.19793440509247	2.69360621835313e-05	0.00208117284752435		D11	Gate	pM	vs	p1	pM vs p1	2	1
141	Rgmb	870.930626533982	-1.86318678459947	0.511830859660253	-3.64023924981043	0.00027238482644323	0.0134056244548481		D11	Gate	pM	vs	p1	pM vs p1	2	1
142	Robo1	1031.65783817252	-2.69241507362455	0.389958790053204	-6.90435795345761	5.04309903591216e-12	2.41581254150312e-09		D11	Gate	pM	vs	p1	pM vs p1	2	1
143	Scrn1	2214.14589278923	1.52193321710897	0.365042241005655	4.16919755071685	3.05673956765138e-05	0.00232425419718084		D11	Gate	pM	vs	p1	pM vs p1	3	1
144	Scube2	196.245576152881	-3.58043317965101	0.597894001170101	-5.98840793291783	2.11905034210723e-09	6.21487193192306e-07		D11	Gate	pM	vs	p1	pM vs p1	4	2
145	Serinc5	560.981505585105	2.10207761840704	0.477604642225941	4.40129226677953	1.07608061044798e-05	0.000954589781033819		D11	Gate	pM	vs	p1	pM vs p1	1	2
146	Serpine2	28005.352195193	1.81081665391825	0.358655481955463	5.04890276330173	4.44354822986966e-07	6.86647651736096e-05		D11	Gate	pM	vs	p1	pM vs p1	2	1
147	Sez6	1571.96870987282	2.86113512492199	0.526800643171552	5.4311534391773	5.59909649871321e-08	1.10644648746075e-05		D11	Gate	pM	vs	p1	pM vs p1	2	1
148	Sfrp5	115.709902463103	-5.50410332621739	0.830014531446191	-6.63133369078156	3.32667218600844e-11	1.36593159957507e-08		D11	Gate	pM	vs	p1	pM vs p1	2	1
149	Sgk1	359.945825080652	2.54477623941363	0.659578848102482	3.85818351624616	0.000114232864162679	0.00686878866477768		D11	Gate	pM	vs	p1	pM vs p1	1	2
150	Sh3bp4	1787.67824529117	2.27142529704874	0.419176883566285	5.4187751903775	6.00087172067558e-08	1.16538550672742e-05		D11	Gate	pM	vs	p1	pM vs p1	3	2
151	Slc15a2	1356.99370060177	2.12373750611283	0.428514082288359	4.95605067346121	7.19404610147044e-07	0.000103385636524232		D11	Gate	pM	vs	p1	pM vs p1	3	1
152	Slc1a2	1116.95941246347	-1.9525664714634	0.398791349867724	-4.89621069291259	9.77023119098271e-07	0.00013372189756725		D11	Gate	pM	vs	p1	pM vs p1	3	1
153	Slit3	186.366180551236	3.14981509056108	0.634681844370276	4.96282526198033	6.94750824140134e-07	0.000100851152461797		D11	Gate	pM	vs	p1	pM vs p1	3	1
154	Sox11	10449.0634868295	-1.50813778574048	0.361149066595387	-4.17594263764255	2.96754599314469e-05	0.00226843635465332		D11	Gate	pM	vs	p1	pM vs p1	2	1
155	Sox2ot	1404.99405153643	1.29470507370707	0.37265135567441	3.47430662465714	0.00051217538646093	0.0229298208063241		D11	Gate	pM	vs	p1	pM vs p1	3	1
156	Sox8	446.244928538889	3.36637263177144	0.468133500279926	7.19105261588515	6.42936974196123e-13	3.695858902469e-10		D11	Gate	pM	vs	p1	pM vs p1	1	2
157	Sp9	258.385189416538	-3.49012824180865	0.619008291242828	-5.63825766340103	1.71779346006751e-08	3.98167900235971e-06		D11	Gate	pM	vs	p1	pM vs p1	2	1
158	Sparcl1	3200.12229973562	3.15540192258238	0.432504205295097	7.29565605131968	2.97207271626159e-13	2.03388842882835e-10		D11	Gate	pM	vs	p1	pM vs p1	2	1
159	Spon1	5452.08184814517	1.62118472643947	0.361810707154267	4.48075387041609	7.43798478899382e-06	0.000722238374342096		D11	Gate	pM	vs	p1	pM vs p1	3	1
160	St7	1183.32537596811	-1.70240603321031	0.4860829560368	-3.50229526064977	0.000461268141265304	0.021103806993542		D11	Gate	pM	vs	p1	pM vs p1	2	1
161	Tacc1	620.926183530564	-2.22374403544715	0.520495772110781	-4.2723575379472	1.93417122765987e-05	0.00156157161307304		D11	Gate	pM	vs	p1	pM vs p1	1	2
162	Tagln2	1846.21948172994	1.24995733077127	0.373379652872914	3.34768464524958	0.000814896821327822	0.0332695517593811		D11	Gate	pM	vs	p1	pM vs p1	2	1
163	Tmc6	485.720857362989	1.77355557845836	0.531864168762435	3.33460248428682	0.00085421416678193	0.0346777169232291		D11	Gate	pM	vs	p1	pM vs p1	2	1
164	Tmem159	1143.56342736197	-1.47451785594652	0.388776415463525	-3.79271426274277	0.000149009582904391	0.00830006479038373		D11	Gate	pM	vs	p1	pM vs p1	2	2
165	Tox2	147.246663765919	3.54287628674271	0.807474731447043	4.38760019201302	1.14608202794706e-05	0.000992189447206462		D11	Gate	pM	vs	p1	pM vs p1	2	1
166	Upp1	194.147971334338	-2.46536246225092	0.598695282241671	-4.11789191493201	3.82353936697455e-05	0.00277515576983794		D11	Gate	pM	vs	p1	pM vs p1	2	1
167	Vegfc	138.186342622141	-3.17505297054992	0.658460550510282	-4.82193347511764	1.4217336506499e-06	0.000180811807906988		D11	Gate	pM	vs	p1	pM vs p1	2	1
168	Vldlr	1448.47257171679	1.58864190017904	0.389914228512278	4.07433682592328	4.61456543585719e-05	0.00320366762699051		D11	Gate	pM	vs	p1	pM vs p1	2	1
169	Wls	4443.89458644496	1.32360695664742	0.350611525040991	3.77513818603846	0.000159918987306032	0.00873838694515202		D11	Gate	pM	vs	p1	pM vs p1	2	1
170	Wnt1	179.485443129898	-3.90704911129682	1.06783786816571	-3.65884112913899	0.000253358333932139	0.0125986595741826		D11	Gate	pM	vs	p1	pM vs p1	3	1
171	2810459M11Rik	153.11006904863	2.34248244346819	0.606151870971897	3.86451408573941	0.000111310566809784	0.0172664951235337		D11	Gate	pM	vs	p2	pM vs p2	1	2
172	3110035E14Rik	1954.53428677251	-1.63035604186827	0.342276784258241	-4.76326796572389	1.90482618252654e-06	0.000717282576514693		D11	Gate	pM	vs	p2	pM vs p2	2	1
173	Acer3	2999.10266664507	1.05290240188194	0.289041155109749	3.64274216065236	0.00026974900667845	0.0358632777493716		D11	Gate	pM	vs	p2	pM vs p2	1	2
174	Acsbg1	1167.30718242677	1.28876586918431	0.312625907411194	4.12238985519906	3.74961912531874e-05	0.00745693485537747		D11	Gate	pM	vs	p2	pM vs p2	3	2
175	Adcyap1r1	3227.87304367491	1.02314026375188	0.285149231680299	3.58808704383602	0.000333113088199082	0.0416713727753561		D11	Gate	pM	vs	p2	pM vs p2	2	1
176	Adgre5	97.7576753594433	2.82296032428727	0.777695280684889	3.62990543262804	0.000283525074999361	0.036650341361584		D11	Gate	pM	vs	p2	pM vs p2	2	1
177	Akr1b8	112.410083564163	-5.08796077919017	0.874057555710921	-5.82108208543755	5.84678435590326e-09	4.31882471089388e-06		D11	Gate	pM	vs	p2	pM vs p2	2	1
178	Alpl	1161.17084380877	-2.23802726867217	0.35361621673857	-6.32897237947306	2.46799278446912e-10	3.19029200605708e-07		D11	Gate	pM	vs	p2	pM vs p2	3	1
179	Amotl2	936.831079838855	1.16345985153501	0.321009091767912	3.62438286444605	0.000289652257621517	0.0371329406630163		D11	Gate	pM	vs	p2	pM vs p2	2	1
180	Apoe	796.605224119354	-1.53619562751786	0.375826725762118	-4.08751033977877	4.36027248712271e-05	0.00824835936832286		D11	Gate	pM	vs	p2	pM vs p2	1	2
181	Arpc1b	845.553110182484	-1.43014461235822	0.354303052845506	-4.03650095835285	5.42543041893127e-05	0.00978596240214673		D11	Gate	pM	vs	p2	pM vs p2	1	2
182	Capn6	769.474553348891	-2.31499545274543	0.391479730866397	-5.91344907595097	3.35017137468192e-09	2.735150440214e-06		D11	Gate	pM	vs	p2	pM vs p2	2	1
183	Cbs	1494.1861869936	2.41185554288795	0.403916648873403	5.9711714028502	2.35556104168082e-09	2.14411159427107e-06		D11	Gate	pM	vs	p2	pM vs p2	1	2
184	Ccnd1	2256.03136767152	-4.02560039464006	0.406769913083215	-9.89650479340276	4.31077931750304e-23	2.22896029243691e-19		D11	Gate	pM	vs	p2	pM vs p2	3	2
185	Cdkn1c	4406.61726580581	-1.72766631437654	0.370942064398102	-4.65750983830828	3.20057133202263e-06	0.0010559012968266		D11	Gate	pM	vs	p2	pM vs p2	3	2
186	Chchd10	699.261314995927	-2.12278430875489	0.360774101828806	-5.88397087815961	4.00538345418004e-09	3.10657540706204e-06		D11	Gate	pM	vs	p2	pM vs p2	2	2
187	Chodl	1096.2052790391	1.50414295941503	0.349569525234657	4.30284349988844	1.68619959123242e-05	0.00390465998000941		D11	Gate	pM	vs	p2	pM vs p2	1	2
188	Ckb	252793.649128774	1.31290038647705	0.291174277793073	4.50898477855958	6.51385816406315e-06	0.00180433871144549		D11	Gate	pM	vs	p2	pM vs p2	1	2
189	Col2a1	282.68519423364	-2.32674962160982	0.552393835281364	-4.21212090541285	2.52984063436127e-05	0.00537573807126192		D11	Gate	pM	vs	p2	pM vs p2	1	2
190	Crym	930.825814051412	-4.23870635029072	0.363584342538815	-11.6581102494484	2.08621221079591e-31	1.6180661906933e-27		D11	Gate	pM	vs	p2	pM vs p2	2	2
191	Dbx1	579.53626358256	-2.28545125067458	0.383310557581426	-5.9624009969751	2.48558252460843e-09	2.14411159427107e-06		D11	Gate	pM	vs	p2	pM vs p2	3	2
192	Dcx	1295.18338203639	-1.19381014805276	0.305322640241001	-3.90999549561884	9.22978422289837e-05	0.0152311077516595		D11	Gate	pM	vs	p2	pM vs p2	3	1
193	Dppa5a	165.704540755299	-4.18390948399271	0.619855192940814	-6.74981758907713	1.48031144504488e-11	2.08750828504874e-08		D11	Gate	pM	vs	p2	pM vs p2	1	2
194	Egfl8	82.9274014159861	-3.58078626700667	0.747851717935671	-4.78809659873602	1.68370604242718e-06	0.00065294120325326		D11	Gate	pM	vs	p2	pM vs p2	1	2
195	Ets1	259.41498641415	2.49966413016238	0.487301415808413	5.12960572054883	2.90349671574003e-07	0.00015530703811917		D11	Gate	pM	vs	p2	pM vs p2	1	2
196	Etv1	532.987871095528	1.59445522837927	0.390733314604882	4.0806738734106	4.4905323583374e-05	0.00839242625813611		D11	Gate	pM	vs	p2	pM vs p2	2	2
197	Etv5	314.265640599975	2.62431280257057	0.57505291050564	4.5636023305456	5.02832832749841e-06	0.00147168733992746		D11	Gate	pM	vs	p2	pM vs p2	1	2
198	Fam174b	803.596094668534	-1.25367012687107	0.340766799791687	-3.67896792656283	0.000234179713282025	0.0322995969421862		D11	Gate	pM	vs	p2	pM vs p2	3	2
199	Fam183b	504.55814603577	-2.23963220378242	0.536769906300084	-4.17242505121057	3.01374749373681e-05	0.00623323348304604		D11	Gate	pM	vs	p2	pM vs p2	2	1
200	Foxn4	191.274682583868	-4.98113573167926	0.641285152117288	-7.76742719714213	8.00963476637871e-15	1.55306818120083e-11		D11	Gate	pM	vs	p2	pM vs p2	3	1
201	Frzb	294.260471843447	-2.53761788979701	0.488958441217082	-5.18984370835393	2.10470664944291e-07	0.000127607307250897		D11	Gate	pM	vs	p2	pM vs p2	3	2
202	Galnt18	571.700271205558	-2.28327593509636	0.521231500578311	-4.3805409545721	1.18385038292814e-05	0.00305695462286014		D11	Gate	pM	vs	p2	pM vs p2	2	1
203	Gstk1	676.878467238863	-1.40251725845944	0.392485296598914	-3.57342624198403	0.000352340522334144	0.0430354817515531		D11	Gate	pM	vs	p2	pM vs p2	2	1
204	Hes2	228.357182602024	-6.84548671756093	0.74298362360491	-9.21350955805332	3.15632589942126e-20	9.79218547036452e-17		D11	Gate	pM	vs	p2	pM vs p2	3	1
205	Id4	516.310993727717	-1.82536261773617	0.451973307725274	-4.03865136842483	5.37593970878224e-05	0.00978596240214673		D11	Gate	pM	vs	p2	pM vs p2	1	2
206	Irx3	527.874162923264	-1.99189942532898	0.430159831758098	-4.6306030416367	3.64602281684103e-06	0.00115422665173139		D11	Gate	pM	vs	p2	pM vs p2	3	2
207	Isl1	1945.89628319792	2.75519846490844	0.327029664013604	8.42491910701358	3.60999565970048e-17	9.3330421122123e-14		D11	Gate	pM	vs	p2	pM vs p2	4	2
208	Lrrn3	1857.79661984363	-1.44730364078726	0.397380932147169	-3.64210641151562	0.000270416240698771	0.0358632777493716		D11	Gate	pM	vs	p2	pM vs p2	3	1
209	Lrrtm2	405.969439124607	1.92457200348081	0.391980920276767	4.90986143438289	9.11407707319009e-07	0.00037204621989296		D11	Gate	pM	vs	p2	pM vs p2	1	2
210	Ly6h	9157.28358253272	-1.65196650443498	0.326987138096753	-5.05208404847465	4.37015306432198e-07	0.000225966047779209		D11	Gate	pM	vs	p2	pM vs p2	4	1
211	Map7	165.657472809885	-2.98346042945956	0.60132388627892	-4.96148664228466	6.99556819287669e-07	0.000319162511199715		D11	Gate	pM	vs	p2	pM vs p2	4	2
212	Megf11	328.408875119936	2.21440070211444	0.439183206299418	5.04208874645526	4.60477625982773e-07	0.000230417062394993		D11	Gate	pM	vs	p2	pM vs p2	1	2
213	Metrnl	222.13025626479	-2.13042151291971	0.491544154010661	-4.33414067797764	1.46330582514098e-05	0.00360298412056934		D11	Gate	pM	vs	p2	pM vs p2	1	2
214	Msx1	414.506780490772	-1.8534865612136	0.495439064067093	-3.74109894766513	0.000183217364938938	0.0265613809806805		D11	Gate	pM	vs	p2	pM vs p2	3	2
215	Msx3	386.799287760686	-2.61784284656543	0.459753031790267	-5.69401975745894	1.24082716233208e-08	8.74895951913421e-06		D11	Gate	pM	vs	p2	pM vs p2	1	2
216	Mybl1	317.832834377835	-2.11445261061176	0.429819980333565	-4.91939115759772	8.68138264595033e-07	0.000363961101632383		D11	Gate	pM	vs	p2	pM vs p2	3	2
217	Nbl1	1249.32333461958	1.59250213209948	0.350113007414763	4.54853746754092	5.40200265916447e-06	0.00155177528238814		D11	Gate	pM	vs	p2	pM vs p2	1	2
218	Ncald	1843.18214401572	1.70280976540894	0.320321370803979	5.31594180286827	1.06107061476558e-07	7.15622929401901e-05		D11	Gate	pM	vs	p2	pM vs p2	1	2
219	Neurog1	530.072870678887	-1.94845651755142	0.445498479673647	-4.37365469569901	1.22183591166406e-05	0.00305695462286014		D11	Gate	pM	vs	p2	pM vs p2	3	2
220	Neurog2	4156.19534773896	1.28406530291397	0.335016202385303	3.83284537813834	0.000126669576136327	0.0188932544714106		D11	Gate	pM	vs	p2	pM vs p2	4	1
221	Nid1	249.332588124289	-2.74283792696986	0.576304231837184	-4.75935760219224	1.9421008389387e-06	0.000717282576514693		D11	Gate	pM	vs	p2	pM vs p2	1	2
222	Npy	1461.38793959045	-1.36574779054223	0.338124840239987	-4.03918206533682	5.36379193456309e-05	0.00978596240214673		D11	Gate	pM	vs	p2	pM vs p2	1	2
223	Olig1	2937.92168233943	6.51698763951383	0.375943247060706	17.3350304612906	2.55931459111756e-67	3.97000879374156e-63		D11	Gate	pM	vs	p2	pM vs p2	4	2
224	Olig2	1060.89751239759	4.72605440776448	0.5012195994329	9.42910934271469	4.13585836530115e-21	1.60388587406379e-17		D11	Gate	pM	vs	p2	pM vs p2	4	2
225	Omg	206.345557371486	4.8255450556961	0.809350814536278	5.96224155091623	2.48800984379057e-09	2.14411159427107e-06		D11	Gate	pM	vs	p2	pM vs p2	1	2
226	P4ha3	92.2069428506659	-3.67409855073337	0.857579162444387	-4.28426751911854	1.83342203999147e-05	0.00418235921828643		D11	Gate	pM	vs	p2	pM vs p2	1	2
227	Pax3	127.618772538631	-3.17040199885563	0.816269944081385	-3.88401168246314	0.000102746967409634	0.0167769574574551		D11	Gate	pM	vs	p2	pM vs p2	1	2
228	Pcdh8	508.639832786557	-1.99123149344803	0.399242492341047	-4.98752395260334	6.11580393053099e-07	0.000287479850213323		D11	Gate	pM	vs	p2	pM vs p2	4	1
229	Pdlim3	4209.19660867164	-2.4223432406981	0.323494461322547	-7.48805166800938	6.99035102542963e-14	1.20482583451627e-10		D11	Gate	pM	vs	p2	pM vs p2	2	1
230	Pdzph1	988.955707297337	-1.29734996334146	0.359097399790043	-3.61280801281209	0.000302898974612301	0.03851285978841		D11	Gate	pM	vs	p2	pM vs p2	4	1
231	Penk	447.778755707547	-2.16571728332148	0.410407337758329	-5.27699454680991	1.31319792602342e-07	8.4876359285314e-05		D11	Gate	pM	vs	p2	pM vs p2	3	1
232	Pkd2l1	149.971725364862	2.47701247073373	0.56241327915484	4.404256731733	1.0614717859983e-05	0.00283888799041476		D11	Gate	pM	vs	p2	pM vs p2	2	2
233	Prr18	119.783237091294	3.44519389699476	0.665119713607112	5.17981023041793	2.22111739026187e-07	0.000127607307250897		D11	Gate	pM	vs	p2	pM vs p2	1	2
234	Rab30	436.35740284535	-1.83563036300761	0.392751710747198	-4.67376796275534	2.95723428692823e-06	0.00099723083171371		D11	Gate	pM	vs	p2	pM vs p2	4	2
235	Rgs16	307.955660819966	1.86070982556269	0.505935799283584	3.67775877531793	0.000235292319137896	0.0322995969421862		D11	Gate	pM	vs	p2	pM vs p2	4	1
236	Rsph1	100.769035796503	-3.34900425106155	0.740025806843771	-4.52552359673123	6.02461584930824e-06	0.0016991607464449		D11	Gate	pM	vs	p2	pM vs p2	2	1
237	Scube2	117.821300668359	-2.60321584517648	0.656558849876386	-3.96493908454147	7.34146926939105e-05	0.012514381462285		D11	Gate	pM	vs	p2	pM vs p2	2	2
238	Serinc5	580.77832858001	2.62342264737136	0.428830893112072	6.11761580032842	9.498573366354e-10	1.05244192899202e-06		D11	Gate	pM	vs	p2	pM vs p2	1	2
239	Sgk1	414.48455312994	2.12870450719012	0.553613341888005	3.84511056025228	0.000120498096405781	0.0185059769945108		D11	Gate	pM	vs	p2	pM vs p2	1	2
240	Sh3bp4	2269.37416133059	1.34201567757024	0.316423633475661	4.24119925186772	2.22328653157509e-05	0.00486058383601916		D11	Gate	pM	vs	p2	pM vs p2	1	2
241	Sox8	574.870176569824	1.80398354086682	0.369085057070178	4.88771763123374	1.02011699945101e-06	0.000405744997320103		D11	Gate	pM	vs	p2	pM vs p2	1	2
242	Syndig1	703.07001105634	-1.48968248432962	0.346212180289721	-4.30280206514688	1.686515076461e-05	0.00390465998000941		D11	Gate	pM	vs	p2	pM vs p2	2	1
243	Tacc1	560.863997529594	-1.87147390938014	0.394709289112362	-4.74139819103014	2.1224830889482e-06	0.000748271765358284		D11	Gate	pM	vs	p2	pM vs p2	2	2
244	Tmem159	1574.46740346978	-1.90082236294389	0.317489133246852	-5.98704700064798	2.13685049458072e-09	2.14411159427107e-06		D11	Gate	pM	vs	p2	pM vs p2	2	2
245	Vsx1	287.876079991102	-5.04720562730623	0.611927069698721	-8.2480509152687	1.60998777132799e-16	3.56773290126282e-13		D11	Gate	pM	vs	p2	pM vs p2	4	1
246	Chrna3	156.146725886678	1.3645319307054	0.366772322846821	3.72037868101429	0.000198924282756042	0.0285425876006986		D5	Gate	p2	vs	p1	p2 vs p1	2	1
247	Dbx1	3479.35521546715	-2.81504581523759	0.357453764459534	-7.87527253907622	3.40000897454278e-15	1.17912311237144e-11		D5	Gate	p2	vs	p1	p2 vs p1	4	1
248	Dll4	98.6615826529307	3.44365944539058	0.478555094055331	7.19595191477038	6.2026487166301e-13	1.22918775710133e-09		D5	Gate	p2	vs	p1	p2 vs p1	4	1
249	Fat4	378.749396654435	-1.46118943773085	0.4086967757671	-3.57524092278018	0.000349905526987743	0.0404490789197831		D5	Gate	p2	vs	p1	p2 vs p1	4	1
250	Frzb	290.198951317125	-1.32028618289405	0.316020266993723	-4.17785288093651	2.94273889618166e-05	0.00583166770969028		D5	Gate	p2	vs	p1	p2 vs p1	4	1
251	Gfra3	969.55262114518	2.31146012862815	0.336144252585616	6.87639342588321	6.13868203586164e-12	8.51557972014727e-09		D5	Gate	p2	vs	p1	p2 vs p1	3	1
252	Hpca	197.770037453635	2.06577947377493	0.374835736058652	5.51115935608574	3.56477790043995e-08	1.83150366795937e-05		D5	Gate	p2	vs	p1	p2 vs p1	3	1
253	Mfng	723.415840336457	1.72813728109992	0.253197840132905	6.82524495545779	8.77754125483203e-12	1.10692774806391e-08		D5	Gate	p2	vs	p1	p2 vs p1	2	1
254	Msx1	1898.60043007927	-1.73340654107537	0.388289521281858	-4.46421148670941	8.03641565730907e-06	0.00192412258098849		D5	Gate	p2	vs	p1	p2 vs p1	2	1
255	Msx3	87.6236542253449	-2.64790770742945	0.461903598275778	-5.73259813803947	9.89037738000212e-09	6.23633250069952e-06		D5	Gate	p2	vs	p1	p2 vs p1	2	1
256	Neurog2	797.769760727165	1.54569093307712	0.358520774774314	4.31130088361022	1.62296883328659e-05	0.00351778494614867		D5	Gate	p2	vs	p1	p2 vs p1	2	1
257	Nkx6-1	129.925474130407	3.76945202502613	0.468664644706511	8.04296220677505	8.76923798291707e-16	4.05489564330085e-12		D5	Gate	p2	vs	p1	p2 vs p1	4	1
258	Pax3	280.119587354007	-2.09577357819222	0.34624689042806	-6.05283003581994	1.42323010409792e-09	9.87152400202315e-07		D5	Gate	p2	vs	p1	p2 vs p1	3	1
259	Stmn2	322.782573531482	1.12008966508419	0.258130099920874	4.33924468873462	1.42973261675344e-05	0.00319891142896834		D5	Gate	p2	vs	p1	p2 vs p1	2	1
260	Vsx1	83.4217401901788	4.69996971270492	0.761522574063302	6.17180615884701	6.75142432521008e-10	5.2030976799619e-07		D5	Gate	p2	vs	p1	p2 vs p1	4	1
261	Abcg1	135.4912120853	3.8709005588454	0.758604730191132	5.10265808370338	3.34915775552619e-07	3.94120241682566e-05		D5	Gate	pM	vs	p1	pM vs p1	1	2
262	Adamtsl1	110.803383277074	2.86016335447637	0.473079717538814	6.04583804470904	1.48635348199196e-09	2.74542658344641e-07		D5	Gate	pM	vs	p1	pM vs p1	3	1
263	Afap1	391.190444942062	1.62484377514711	0.332444766650653	4.88756009462037	1.0209333715861e-06	0.000110351553764329		D5	Gate	pM	vs	p1	pM vs p1	1	2
264	Aldh1a2	252.789949002714	-2.31359704946506	0.37583075820899	-6.15595450593357	7.46266456252638e-10	1.45370027091727e-07		D5	Gate	pM	vs	p1	pM vs p1	1	2
265	Arl4d	237.563791982902	2.30673169871646	0.399610365193729	5.77245211744738	7.81261493961171e-09	1.28091772133499e-06		D5	Gate	pM	vs	p1	pM vs p1	2	2
266	Art5	170.266815890814	2.61746397144378	0.438667853112735	5.9668470184687	2.41881993848353e-09	4.30431957833557e-07		D5	Gate	pM	vs	p1	pM vs p1	1	2
267	Btbd17	5418.57433335577	4.44985572292403	0.943427204944295	4.71669218314175	2.39709935571852e-06	0.000233189825324298		D5	Gate	pM	vs	p1	pM vs p1	1	2
268	Capn5	86.6906344590552	-2.75482205151471	0.655198623578496	-4.20456019347036	2.61590316916576e-05	0.00194751321655443		D5	Gate	pM	vs	p1	pM vs p1	3	1
269	Cd82	108.772687302912	1.89531555598064	0.468495655506754	4.04553496644606	5.22037725365127e-05	0.00351040299010504		D5	Gate	pM	vs	p1	pM vs p1	2	1
270	Cdc42ep3	90.2384323847229	2.06252562646701	0.599336563935973	3.44134790128931	0.000578823786549887	0.0258293476860427		D5	Gate	pM	vs	p1	pM vs p1	1	2
271	Cdon	220.880623363282	-1.79489827728467	0.414487578562161	-4.33040305697723	1.48836660330363e-05	0.00118678937024079		D5	Gate	pM	vs	p1	pM vs p1	2	1
272	Chrna4	170.354277963784	3.8648900584912	0.59311027252911	6.5163094242336	7.20582567089885e-11	1.79323697681532e-08		D5	Gate	pM	vs	p1	pM vs p1	1	2
273	Ckb	4423.56566310694	1.68797852391609	0.27472252066206	6.14430342240668	8.03151861008362e-10	1.54205157313606e-07		D5	Gate	pM	vs	p1	pM vs p1	3	1
274	Colec12	271.639772767942	-1.93186566591163	0.363737724753512	-5.31115013495168	1.0893553856607e-07	1.45833704473036e-05		D5	Gate	pM	vs	p1	pM vs p1	2	1
275	Crabp1	18550.3407794742	2.06084028901843	0.240254957767289	8.57772221713968	9.67703036101129e-18	4.8692147250992e-15		D5	Gate	pM	vs	p1	pM vs p1	3	2
276	Ctgf	861.665293480179	-2.62781155508991	0.407728157982594	-6.44500877273747	1.15593730176523e-10	2.7651536241571e-08		D5	Gate	pM	vs	p1	pM vs p1	1	2
277	Dbx1	3742.3888973406	-4.8801045336843	0.35096632043643	-13.9047659263027	5.92604128974618e-44	2.16181986249941e-40		D5	Gate	pM	vs	p1	pM vs p1	4	2
278	Dll3	458.28971336091	3.59277695468027	0.457845633097951	7.84713601038461	4.25645561868654e-15	1.67865406453713e-12		D5	Gate	pM	vs	p1	pM vs p1	1	2
279	Dll4	222.134963484459	4.99548535962204	0.468649238772136	10.6593267338068	1.57735147737812e-26	1.53444751719343e-23		D5	Gate	pM	vs	p1	pM vs p1	1	2
280	Dmd	485.47048444176	-1.01779746953159	0.303530249452038	-3.35319946321337	0.000798831153702281	0.0332627625003273		D5	Gate	pM	vs	p1	pM vs p1	3	2
281	Dnaic2	123.554427195469	3.37228672256302	0.586842694962637	5.74649177967142	9.11140583750843e-09	1.47726259978803e-06		D5	Gate	pM	vs	p1	pM vs p1	2	1
282	Dppa5a	141.862223941663	-2.94798344764139	0.478898211365592	-6.15576207569271	7.47173247798763e-10	1.45370027091727e-07		D5	Gate	pM	vs	p1	pM vs p1	2	1
283	Dpysl3	814.341482764754	1.44912726710228	0.327638903748405	4.42294016529572	9.73667135302229e-06	0.000821257273891915		D5	Gate	pM	vs	p1	pM vs p1	2	1
284	Ebf2	221.353103716057	2.88233073777527	0.481843434457909	5.98188235358649	2.20573568471616e-09	3.97359198905904e-07		D5	Gate	pM	vs	p1	pM vs p1	1	2
285	Efcc1	83.9425730944844	2.55331971666704	0.533482295006057	4.78613768548411	1.70021440870506e-06	0.000175954103913647		D5	Gate	pM	vs	p1	pM vs p1	1	2
286	Efemp1	273.324402104379	-2.08504683542673	0.366085142693317	-5.69552432553497	1.2299334702036e-08	1.95078143447944e-06		D5	Gate	pM	vs	p1	pM vs p1	1	2
287	Egln3	83.9530291278145	1.97283425344313	0.543060437975103	3.63280790771501	0.000280353727988111	0.0147155453194335		D5	Gate	pM	vs	p1	pM vs p1	3	1
288	Eif4e3	1192.59949081934	2.00504068949241	0.258308644182547	7.76218966979461	8.34754399803573e-15	3.20545689524572e-12		D5	Gate	pM	vs	p1	pM vs p1	1	2
289	Elavl3	178.405303892573	4.14417716211808	0.447742703364866	9.25571121756725	2.12808861072748e-20	1.29387787532231e-17		D5	Gate	pM	vs	p1	pM vs p1	1	2
290	Elavl4	1406.6792356747	3.58241341747539	0.346729497568756	10.3320122533417	5.04901179140154e-25	3.87764105579638e-22		D5	Gate	pM	vs	p1	pM vs p1	2	2
291	Eya2	91.0669666708865	2.93014222571759	0.582757441263568	5.02806488298852	4.95454247979792e-07	5.56128337424702e-05		D5	Gate	pM	vs	p1	pM vs p1	1	2
292	Fam110a	1125.4084553414	1.19921155403362	0.337140020285433	3.55701335314134	0.000375095096674458	0.018428914648733		D5	Gate	pM	vs	p1	pM vs p1	2	1
293	Fat4	356.16526304	-3.30458587660488	0.463943999071921	-7.12281198423822	1.05747030981793e-12	3.21470974184651e-10		D5	Gate	pM	vs	p1	pM vs p1	4	2
294	Fbxo32	331.595056695678	1.92711535319797	0.394059310575483	4.89041954213343	1.00621281808501e-06	0.000109604414448033		D5	Gate	pM	vs	p1	pM vs p1	1	2
295	Fgf15	1278.1243938406	-1.31066772413214	0.33688785755028	-3.89051636845216	0.000100031128653878	0.00602598942670385		D5	Gate	pM	vs	p1	pM vs p1	4	1
296	Flrt3	1126.08390848488	-1.51278680466807	0.226169308278843	-6.68873604548928	2.25106328967087e-11	5.76272202155742e-09		D5	Gate	pM	vs	p1	pM vs p1	2	1
297	Frzb	267.89638907712	-3.12607176653626	0.392263118185354	-7.96932370547035	1.59545048838116e-15	6.6516610075594e-13		D5	Gate	pM	vs	p1	pM vs p1	4	2
298	Gadd45g	8003.37880049237	3.41132759430269	0.221010801221043	15.435117086838	9.5027805464221e-54	6.93322868666956e-50		D5	Gate	pM	vs	p1	pM vs p1	1	2
299	Galnt18	283.136469036882	1.35061352075886	0.395162820441532	3.4178658793096	0.000631142000328033	0.0273282613317112		D5	Gate	pM	vs	p1	pM vs p1	2	1
300	Gas1	3483.38026222038	-1.60349465618026	0.446427894526617	-3.59183347599858	0.000328359653228159	0.0166948573515864		D5	Gate	pM	vs	p1	pM vs p1	3	1
301	Gfra3	765.842023543863	2.12883936295238	0.391820876378921	5.43319534841126	5.53537510923408e-08	7.91884250921017e-06		D5	Gate	pM	vs	p1	pM vs p1	3	1
302	Gja1	9287.66259617376	-1.13473529332625	0.234242438364213	-4.84427715682289	1.27073448088668e-06	0.000136342334890429		D5	Gate	pM	vs	p1	pM vs p1	3	1
303	Gng2	1214.32908836608	1.14061570675417	0.261835071246367	4.35623731123831	1.32317318533751e-05	0.0010667261392511		D5	Gate	pM	vs	p1	pM vs p1	2	1
304	Gpm6b	164.673066729809	2.20862322044063	0.444587314331875	4.96780530897456	6.77148956112516e-07	7.54271570045331e-05		D5	Gate	pM	vs	p1	pM vs p1	2	1
305	Grrp1	921.605076998918	1.44320520529472	0.359355001805207	4.01609883832097	5.91694484525664e-05	0.00390679000823461		D5	Gate	pM	vs	p1	pM vs p1	2	2
306	H19	256.043653192739	-2.00699676311157	0.383576287075199	-5.23232752059593	1.67388819295346e-07	2.0876390180835e-05		D5	Gate	pM	vs	p1	pM vs p1	3	1
307	Has2	279.557777492265	-2.06793396089794	0.323718667213936	-6.38805904736816	1.68004471374492e-10	3.89130356555015e-08		D5	Gate	pM	vs	p1	pM vs p1	1	2
308	Hes6	4079.95079805817	1.83568634233154	0.249745717040825	7.35022151363447	1.9787864620588e-13	6.56237546690044e-11		D5	Gate	pM	vs	p1	pM vs p1	1	2
309	Hpca	197.404635009642	2.31197213083786	0.438141969591901	5.27676481892686	1.31484453000832e-07	1.72848751188121e-05		D5	Gate	pM	vs	p1	pM vs p1	2	1
310	Id1	3379.61206845526	1.18241227003428	0.255633066972326	4.6254277040078	3.73826185295496e-06	0.000356527561819077		D5	Gate	pM	vs	p1	pM vs p1	2	1
311	Igfbp5	970.982892314912	1.66660451970629	0.274325753788882	6.07527545878501	1.23775064694384e-09	2.31554582566725e-07		D5	Gate	pM	vs	p1	pM vs p1	1	2
312	Igfbpl1	261.997376095287	4.47396653687493	1.14590844417269	3.90429668236277	9.44997978906614e-05	0.0057938699614308		D5	Gate	pM	vs	p1	pM vs p1	2	2
313	Igsf8	2569.74765026248	1.51044591051457	0.352138929728233	4.28934657034448	1.79199557415175e-05	0.00139089358606502		D5	Gate	pM	vs	p1	pM vs p1	3	1
314	Ina	161.015887315984	1.6565366565635	0.416309425644808	3.97909956998391	6.91767667508862e-05	0.00448634391301747		D5	Gate	pM	vs	p1	pM vs p1	1	2
315	Isl1	493.207252548578	6.0131537639624	0.45486646089097	13.2196024129458	6.76204301351658e-40	1.40959616647477e-36		D5	Gate	pM	vs	p1	pM vs p1	4	2
316	Lamb1	329.494441345237	-1.3405785322153	0.418020207251707	-3.20697064151275	0.00134140684711481	0.0494288098815641		D5	Gate	pM	vs	p1	pM vs p1	2	1
317	Lhx3	265.48222189905	5.89015150063297	0.416083044756929	14.156192074767	1.71012996231277e-45	8.31807213668933e-42		D5	Gate	pM	vs	p1	pM vs p1	4	2
318	Lrp8	596.150983292402	1.15152286121545	0.35075574363906	3.28297649318156	0.00102717230501464	0.040232915483408		D5	Gate	pM	vs	p1	pM vs p1	2	1
319	Lrrn3	295.852629094693	1.33789306916278	0.310889971575769	4.30342948143863	1.68174392961953e-05	0.00131935523768861		D5	Gate	pM	vs	p1	pM vs p1	2	1
320	Mfap4	571.186456677451	2.2154967526396	0.327318528178392	6.76862616048466	1.30010992520486e-11	3.57947245822439e-09		D5	Gate	pM	vs	p1	pM vs p1	1	2
321	Mfng	1522.42384628636	3.29755689993238	0.264230137467269	12.4798667235332	9.614745080722e-36	1.40298360217895e-32		D5	Gate	pM	vs	p1	pM vs p1	4	2
322	Miat	119.70055335565	4.14318712375751	0.53505874500437	7.74342474063044	9.67740797596437e-15	3.62083941500698e-12		D5	Gate	pM	vs	p1	pM vs p1	2	2
323	Mllt11	788.890473496244	1.33163566147663	0.288039966835197	4.62309337175605	3.78059443069364e-06	0.000358223596965465		D5	Gate	pM	vs	p1	pM vs p1	1	2
324	Mobp	212.232058060687	9.01534485991504	0.919327807020433	9.80645292252611	1.05615966963942e-22	7.00521904517201e-20		D5	Gate	pM	vs	p1	pM vs p1	1	2
325	Msx1	1942.49791531139	-2.65235010768714	0.425251215200743	-6.23713704482908	4.45651550743469e-10	9.42456149050537e-08		D5	Gate	pM	vs	p1	pM vs p1	4	1
326	Msx3	92.8611972570791	-4.97709731146682	0.700922554822909	-7.10078064576521	1.24054142901319e-12	3.69428174125725e-10		D5	Gate	pM	vs	p1	pM vs p1	3	1
327	Myo5b	551.65317766426	3.95437813970033	0.51216068789226	7.72097162703786	1.15446252203662e-14	4.21147928038958e-12		D5	Gate	pM	vs	p1	pM vs p1	1	2
328	Ncan	520.589807427262	1.1043967185289	0.309067322274418	3.57332088815369	0.00035248237502231	0.0175796134968102		D5	Gate	pM	vs	p1	pM vs p1	1	2
329	Neurod1	330.48794299122	3.4760109540711	0.404671329699012	8.58971392081693	8.71861345665578e-18	4.54364312712576e-15		D5	Gate	pM	vs	p1	pM vs p1	1	2
330	Neurod4	1372.5224338493	4.84785871992454	0.38626470376945	12.5506127601503	3.94445750395035e-36	7.19469048720543e-33		D5	Gate	pM	vs	p1	pM vs p1	2	2
331	Neurog2	2556.1186867749	3.82343681771111	0.394310222999312	9.6965196302247	3.11958643510588e-22	1.97917414178544e-19		D5	Gate	pM	vs	p1	pM vs p1	2	2
332	Ngfr	137.194531434599	2.06456860103942	0.542834334183159	3.80331248602049	0.000142774073161811	0.00823462164259742		D5	Gate	pM	vs	p1	pM vs p1	2	1
333	Nhlh1	160.503097850294	5.30746793289459	0.663919887461492	7.9941391019145	1.30482378036659e-15	5.5999966479733e-13		D5	Gate	pM	vs	p1	pM vs p1	1	2
334	Nkx6-1	183.281379673069	4.60014424091932	0.441202199220563	10.4263855643649	1.87900435731075e-25	1.52324619899325e-22		D5	Gate	pM	vs	p1	pM vs p1	4	1
335	Nmnat2	96.1041980823715	2.9177168147606	0.478638098227143	6.09587248814441	1.08842149889073e-09	2.06262941711865e-07		D5	Gate	pM	vs	p1	pM vs p1	3	1
336	Nnat	10257.7862620223	1.42311068495081	0.227136580012462	6.26544031292857	3.71773386470192e-10	7.97781949319565e-08		D5	Gate	pM	vs	p1	pM vs p1	2	1
337	Nrp1	474.637127331546	-1.54536280450075	0.300425169479299	-5.1439192234765	2.69065260933971e-07	3.24479362607314e-05		D5	Gate	pM	vs	p1	pM vs p1	3	1
338	Ntrk1	111.049443303825	7.07303182956672	0.781013505115828	9.05622218212188	1.3504683397186e-19	7.57924385122068e-17		D5	Gate	pM	vs	p1	pM vs p1	1	2
339	Ntrk2	166.791803068875	-3.32833945712695	0.493741036097765	-6.74106305490052	1.57231948505007e-11	4.17150653197285e-09		D5	Gate	pM	vs	p1	pM vs p1	3	1
340	Numbl	235.836634954372	2.35877072069846	0.421007182383457	5.60268522580707	2.11056302487526e-08	3.11084198575553e-06		D5	Gate	pM	vs	p1	pM vs p1	1	2
341	Olfm2	355.149022142693	1.27764673243143	0.363255984877115	3.51720765967184	0.000436112450177709	0.0207288367198473		D5	Gate	pM	vs	p1	pM vs p1	2	1
342	Olfml3	385.529646979463	2.48314942645883	0.30727435590754	8.0812126971182	6.41258519893553e-16	3.01846591041507e-13		D5	Gate	pM	vs	p1	pM vs p1	2	2
343	Olig1	195.496511679161	6.14123207378115	1.42523117672629	4.30893750716805	1.6404070778254e-05	0.00129388216646639		D5	Gate	pM	vs	p1	pM vs p1	4	2
344	Olig2	760.935535683222	6.69144154183569	0.411871358437038	16.2464357007689	2.36733698532992e-59	3.45441812899341e-55		D5	Gate	pM	vs	p1	pM vs p1	4	2
345	Onecut2	202.411406783072	3.51009304678398	0.616861567597032	5.6902443451899	1.26857711077581e-08	1.99043840864953e-06		D5	Gate	pM	vs	p1	pM vs p1	1	2
346	Pappa	164.257623455865	2.08987680630939	0.518257324440794	4.03250799892581	5.51847360337355e-05	0.00369383334038655		D5	Gate	pM	vs	p1	pM vs p1	3	1
347	Pax3	291.436147732478	-3.28573669298974	0.450266597133948	-7.29731388893652	2.9356938324366e-13	9.51947653398109e-11		D5	Gate	pM	vs	p1	pM vs p1	4	1
348	Pax6	2564.4347539737	-1.37124474626831	0.26330453718732	-5.20782801890262	1.91063884501352e-07	2.34286067449053e-05		D5	Gate	pM	vs	p1	pM vs p1	4	2
349	Pde2a	90.9202248020584	2.77389991646221	0.673797935800042	4.11681272541833	3.84147967688563e-05	0.00269638909368428		D5	Gate	pM	vs	p1	pM vs p1	2	2
350	Pdzph1	538.839688736817	-1.81184383984426	0.3131459793152	-5.7859399753638	7.2107961090777e-09	1.19568110026888e-06		D5	Gate	pM	vs	p1	pM vs p1	3	2
351	Perp	442.279005175453	-2.60604129349742	0.325237394450468	-8.01273573692433	1.12184524403979e-15	4.96059569728141e-13		D5	Gate	pM	vs	p1	pM vs p1	1	2
352	Phldb2	683.1425169665	1.51361001657058	0.316074653447117	4.78877379145437	1.67803504829593e-06	0.000174899195890958		D5	Gate	pM	vs	p1	pM vs p1	2	1
353	Pkdcc	512.25568043489	1.1465857555327	0.271394813556208	4.22478875151839	2.39165018241199e-05	0.00180823624154175		D5	Gate	pM	vs	p1	pM vs p1	3	1
354	Plk3	857.632473456311	3.70570249127334	0.459081921238299	8.07198523801114	6.91642395269852e-16	3.15388932243053e-13		D5	Gate	pM	vs	p1	pM vs p1	1	2
355	Ppp1r14a	383.04180624978	3.23280522368237	0.320937261919569	10.073013037958	7.27156405288027e-24	5.05269822188709e-21		D5	Gate	pM	vs	p1	pM vs p1	2	2
356	Ppp1r17	256.760349652161	5.27753414936983	0.487633220832313	10.8227535038772	2.68584753020837e-27	2.79942051148575e-24		D5	Gate	pM	vs	p1	pM vs p1	4	2
357	Prmt8	388.912955819238	4.44537265043485	0.382490097553792	11.622190166138	3.17881082532138e-31	4.21683705118996e-28		D5	Gate	pM	vs	p1	pM vs p1	2	2
358	Ptprz1	213.290850274127	-1.82179056467566	0.543336077224633	-3.35297183647621	0.000799488413539353	0.0332627625003273		D5	Gate	pM	vs	p1	pM vs p1	3	1
359	Rab30	111.006763420995	-1.85903193444769	0.452832831081878	-4.10533823266793	4.03723726448115e-05	0.00280530315063376		D5	Gate	pM	vs	p1	pM vs p1	4	2
360	Rab3c	86.783088209686	3.05044104187459	0.494776893147277	6.16528597863722	7.03558701373064e-10	1.42587896811608e-07		D5	Gate	pM	vs	p1	pM vs p1	1	2
361	Rasl11b	1232.43253810334	2.134897106541	0.28960298492821	7.3718062922253	1.68331489830444e-13	5.71230953396708e-11		D5	Gate	pM	vs	p1	pM vs p1	2	2
362	Rassf4	245.342711011309	5.03117340163595	0.482062990365706	10.4367551589454	1.68471145907877e-25	1.44607703593396e-22		D5	Gate	pM	vs	p1	pM vs p1	1	2
363	Rbfox3	134.457448180767	1.91059178246985	0.425237030173729	4.49300424680627	7.02253836888273e-06	0.000613610059154112		D5	Gate	pM	vs	p1	pM vs p1	1	2
364	Ret	397.212949547904	2.69746564181248	0.333752009449571	8.0822453960987	6.35849913544424e-16	3.01846591041507e-13		D5	Gate	pM	vs	p1	pM vs p1	1	2
365	Rgs16	409.130465165184	4.32387729742279	0.550326715751631	7.85692784606554	3.93669469996318e-15	1.59567358505174e-12		D5	Gate	pM	vs	p1	pM vs p1	2	2
366	Rgs8	186.912835409668	3.8619842613567	0.533157835970385	7.2436040526866	4.36915749513195e-13	1.35648396104182e-10		D5	Gate	pM	vs	p1	pM vs p1	1	2
367	Rhbdl3	665.166295588977	3.59127809635821	0.330491908701976	10.8664629959116	1.66532330260693e-27	1.86926135628003e-24		D5	Gate	pM	vs	p1	pM vs p1	1	2
368	Robo2	338.163536923843	1.654033045629	0.425252289479976	3.88953354643111	0.000100437084929061	0.00602598942670385		D5	Gate	pM	vs	p1	pM vs p1	1	2
369	Scg3	407.175289122994	2.17771818756504	0.325447445052899	6.69145885355183	2.20956633808669e-11	5.7574985723859e-09		D5	Gate	pM	vs	p1	pM vs p1	1	2
370	Scube1	155.503088188959	1.76855340085591	0.455119214968985	3.88591239984546	0.000101946266340219	0.00606888023904625		D5	Gate	pM	vs	p1	pM vs p1	1	2
371	Scube2	515.611951802282	-1.57549326536107	0.2978920785412	-5.28880550659949	1.23117717719561e-07	1.63321248814895e-05		D5	Gate	pM	vs	p1	pM vs p1	4	2
372	Sema3a	354.712143898589	-1.10908074809809	0.284839123086883	-3.89370931941746	9.87229389210579e-05	0.00600235468640032		D5	Gate	pM	vs	p1	pM vs p1	1	2
373	Serpine2	5419.02704759374	-1.1589752793539	0.25960132174025	-4.46444290647156	8.02773507577797e-06	0.000697266132296144		D5	Gate	pM	vs	p1	pM vs p1	2	1
374	Sfrp5	127.797696298621	-3.22055862142964	0.612418479126107	-5.25875480770147	1.45034116968259e-07	1.87286534053171e-05		D5	Gate	pM	vs	p1	pM vs p1	2	1
375	Slc15a2	120.982126835693	3.83283813264747	0.557262988035377	6.87797003378977	6.07114366253221e-12	1.70365631391673e-09		D5	Gate	pM	vs	p1	pM vs p1	3	2
376	Slc18a3	132.828673611374	3.7074866286199	0.664254164729035	5.58142775082528	2.38552147092063e-08	3.48095293036738e-06		D5	Gate	pM	vs	p1	pM vs p1	3	2
377	Slc1a2	141.434911037201	3.13430692606414	0.4927341581156	6.36105062829601	2.00378378310679e-10	4.56862702548349e-08		D5	Gate	pM	vs	p1	pM vs p1	3	2
378	Slc37a1	119.889743514294	3.62435608590072	0.564918485654315	6.41571514818251	1.4016331102972e-10	3.2988113460414e-08		D5	Gate	pM	vs	p1	pM vs p1	1	2
379	Slc38a4	1240.9259960263	-1.15239708052267	0.273894817511112	-4.20744390490672	2.58275486913472e-05	0.00193269533591866		D5	Gate	pM	vs	p1	pM vs p1	2	1
380	Sox11	6275.53579840493	1.1199482993191	0.332102851100745	3.37229353980872	0.000745449525133382	0.0315292738282502		D5	Gate	pM	vs	p1	pM vs p1	2	1
381	Sox2ot	238.420443155545	1.80996185821297	0.391951838448384	4.61781698837808	3.87798025616023e-06	0.000365080567083161		D5	Gate	pM	vs	p1	pM vs p1	3	1
382	Srrm4	325.393669708098	5.06917953124631	0.40560902147564	12.4976991705071	7.68432222076394e-36	1.24588477605986e-32		D5	Gate	pM	vs	p1	pM vs p1	1	2
383	Sst	125.327272872138	2.28893816398502	0.608943669977296	3.75886683257642	0.000170684648851559	0.00972902498453885		D5	Gate	pM	vs	p1	pM vs p1	3	1
384	Sstr2	335.236157091069	4.83045691941793	0.434861146214438	11.1080443986963	1.14642685800198e-28	1.39405505933041e-25		D5	Gate	pM	vs	p1	pM vs p1	1	2
385	Stmn2	743.079480089084	2.92942016163233	0.288850167967528	10.1416598863174	3.60914064386563e-24	2.63322901376436e-21		D5	Gate	pM	vs	p1	pM vs p1	1	2
386	Stxbp1	420.180360312959	1.80805022739052	0.337080547171586	5.3638521788389	8.14655811788981e-08	1.14302476977162e-05		D5	Gate	pM	vs	p1	pM vs p1	1	2
387	Susd3	133.615869920573	2.73185379768146	0.434089200291268	6.29330053788122	3.10785784736345e-10	6.76863607592948e-08		D5	Gate	pM	vs	p1	pM vs p1	2	2
388	Syt13	176.769265179037	3.16884694252323	0.752529909877611	4.21092490933497	2.54327279509715e-05	0.00191296065082772		D5	Gate	pM	vs	p1	pM vs p1	1	2
389	Syt4	121.405133883278	3.65543442705651	0.519220388190079	7.04023668985493	1.91913550173723e-12	5.60080504826992e-10		D5	Gate	pM	vs	p1	pM vs p1	1	2
390	Tagln3	3017.97574909298	1.80946166782734	0.206610565853438	8.7578370464892	1.99032620157633e-18	1.07566073827414e-15		D5	Gate	pM	vs	p1	pM vs p1	2	2
391	Tmem132e	160.186386562426	1.57373353172158	0.469067896239314	3.35502289612818	0.000793584159472916	0.0332627625003273		D5	Gate	pM	vs	p1	pM vs p1	2	1
392	Tmsb4x	26399.4507799684	2.39032407980964	0.22590569757599	10.5810703557204	3.64767098647988e-26	3.32667593966965e-23		D5	Gate	pM	vs	p1	pM vs p1	1	2
393	Tob1	409.686530946438	1.73513625035335	0.423096800146826	4.10103846153224	4.11300183701398e-05	0.00284440392444114		D5	Gate	pM	vs	p1	pM vs p1	1	2
394	Trap1a	97.3240139286213	-2.37637746413073	0.485930843468295	-4.89036144972712	1.0065098366253e-06	0.000109604414448033		D5	Gate	pM	vs	p1	pM vs p1	2	1
395	Trp53i11	5257.31251814443	3.06453769185276	0.42132670880577	7.273542426349	3.50180744113014e-13	1.11083422132546e-10		D5	Gate	pM	vs	p1	pM vs p1	2	2
396	Trp53inp2	166.285852559108	2.33667914650775	0.438591323148025	5.32769123140887	9.9469030109844e-08	1.34393711792856e-05		D5	Gate	pM	vs	p1	pM vs p1	1	2
397	Tspan11	174.312517823133	3.06200563816495	0.410053276513987	7.46733610860566	8.18345527292255e-14	2.91251169128014e-11		D5	Gate	pM	vs	p1	pM vs p1	1	2
398	Tubb3	3182.61314281463	3.03069176447046	0.221574912119991	13.6779553942877	1.37504948067052e-42	4.01294440438885e-39		D5	Gate	pM	vs	p1	pM vs p1	1	2
399	Utrn	2666.95941498584	1.07069238843802	0.292327577414902	3.66264585061157	0.000249623539625961	0.0133915687140515		D5	Gate	pM	vs	p1	pM vs p1	2	1
400	Wls	2306.95697639959	-1.2489120386306	0.20868424293344	-5.98469736418453	2.16792569926512e-09	3.95429647545957e-07		D5	Gate	pM	vs	p1	pM vs p1	2	1
401	Wnt1	115.129162499221	-3.90014231277612	0.743688499345279	-5.24432247669513	1.56857648077403e-07	1.9731610351254e-05		D5	Gate	pM	vs	p1	pM vs p1	3	1
402	Abcg1	150.509717185192	2.99216373155673	0.589534494959201	5.0754684537396	3.86542486169995e-07	7.06754281713218e-05		D5	Gate	pM	vs	p2	pM vs p2	1	2
403	Afap1	415.964332187292	1.49348061949434	0.28764451691375	5.19210529551711	2.07929345413674e-07	4.07333587665388e-05		D5	Gate	pM	vs	p2	pM vs p2	1	2
404	Aldh1a2	175.409965051863	-1.64545514185897	0.408742704090332	-4.02565018382646	5.68181029989886e-05	0.00429818840502525		D5	Gate	pM	vs	p2	pM vs p2	2	2
405	Arl4d	281.903279318235	1.58279174525893	0.346216906038701	4.57167665025002	4.83837155683e-06	0.000597735037466755		D5	Gate	pM	vs	p2	pM vs p2	1	2
406	Art5	210.534290959338	1.60125185784019	0.39482098064714	4.05564024286557	4.99971629483386e-05	0.00391777768863181		D5	Gate	pM	vs	p2	pM vs p2	1	2
407	Btbd17	6359.20837997765	2.79485093570844	0.228485364081487	12.2320786145045	2.09507849706763e-34	9.57660381009614e-31		D5	Gate	pM	vs	p2	pM vs p2	2	2
408	Cdc42ep3	94.3233501234453	1.98721025499355	0.491177875037613	4.04580571720861	5.21434661254091e-05	0.00401709747740301		D5	Gate	pM	vs	p2	pM vs p2	1	2
409	Cdkn1c	885.917616207649	1.99412804252341	0.236779477148888	8.42187873094043	3.70494454653677e-17	3.62899318333277e-14		D5	Gate	pM	vs	p2	pM vs p2	3	1
410	Chrna4	216.175807131214	2.07162594831095	0.546988900449968	3.78732721378216	0.00015227650805014	0.00960136504086012		D5	Gate	pM	vs	p2	pM vs p2	1	2
411	Crabp1	21862.1680084303	1.43540743192967	0.205187878795013	6.99557615371461	2.64171042567303e-12	1.50940729446893e-09		D5	Gate	pM	vs	p2	pM vs p2	2	2
412	Ctgf	509.448369870667	-1.70429974735608	0.388387835498039	-4.38813884366541	1.14324785921434e-05	0.00112786747434578		D5	Gate	pM	vs	p2	pM vs p2	1	2
413	Dbx1	627.758608264129	-2.08155372021491	0.417479166443229	-4.98600621906236	6.16401611163417e-07	0.000105658941173549		D5	Gate	pM	vs	p2	pM vs p2	3	2
414	Dll3	487.783431668122	3.21773991738264	0.328358306295705	9.79947775246743	1.13169235441663e-22	2.21698532230218e-19		D5	Gate	pM	vs	p2	pM vs p2	1	2
415	Dll4	331.882328040815	1.5355708166935	0.296761616507766	5.17442530056214	2.28613548288603e-07	4.41546139110086e-05		D5	Gate	pM	vs	p2	pM vs p2	2	2
416	Dmd	555.657343697789	-1.21567058251889	0.250720761574953	-4.84870329398494	1.24271132846123e-06	0.000187267037881197		D5	Gate	pM	vs	p2	pM vs p2	3	2
417	Ebf2	302.517384345115	1.33017951772942	0.335762569365679	3.96166707993208	7.44282717165052e-05	0.00542890898961934		D5	Gate	pM	vs	p2	pM vs p2	1	2
418	Efcc1	100.884828329209	1.69255483616324	0.502228863833243	3.37008674341191	0.000751445248325385	0.0349307413230034		D5	Gate	pM	vs	p2	pM vs p2	1	2
419	Efemp1	208.660104160103	-1.57030300947417	0.39785860109281	-3.94688717338516	7.91738435367588e-05	0.00568435034774646		D5	Gate	pM	vs	p2	pM vs p2	1	2
420	Eif4e3	1455.36321502692	1.25879643918714	0.22374396968455	5.62605750207205	1.84374907308295e-08	4.59696927985208e-06		D5	Gate	pM	vs	p2	pM vs p2	1	2
421	Elavl3	233.9926173457	1.97564341833559	0.382059698109965	5.17103329167935	2.32803083101443e-07	4.43392872023623e-05		D5	Gate	pM	vs	p2	pM vs p2	1	2
422	Elavl4	1666.95877797821	2.35032142133587	0.235255631216067	9.99050016013111	1.6773325112208e-23	3.83354345439514e-20		D5	Gate	pM	vs	p2	pM vs p2	2	2
423	Emilin2	243.845641871374	-1.24984988768266	0.367391744995696	-3.40195419387364	0.000669058508071826	0.0315285200040857		D5	Gate	pM	vs	p2	pM vs p2	2	1
424	Eya2	104.000686332322	2.2000360204669	0.519806666374321	4.23241209238863	2.31198290474912e-05	0.00204543364985965		D5	Gate	pM	vs	p2	pM vs p2	1	2
425	Fat4	149.66509207988	-1.86065847463285	0.468968663292919	-3.96755395460331	7.26140761730848e-05	0.00535353132559953		D5	Gate	pM	vs	p2	pM vs p2	2	2
426	Fbxo32	403.975842286318	1.20859066636333	0.309338691923176	3.90701421425639	9.34436585285119e-05	0.00650453243351007		D5	Gate	pM	vs	p2	pM vs p2	2	2
427	Frzb	123.543396819499	-1.82314361195786	0.461484343796827	-3.95060772150598	7.79530023203549e-05	0.00563225609112903		D5	Gate	pM	vs	p2	pM vs p2	3	2
428	Gadd45g	10765.2359141561	1.61860435628998	0.189508309659652	8.54107326057056	1.32980867670022e-17	1.51963886529917e-14		D5	Gate	pM	vs	p2	pM vs p2	1	2
429	Grrp1	1030.82759100614	1.13472781269306	0.300750991843222	3.77298111550228	0.000161308501851168	0.00996406975623907		D5	Gate	pM	vs	p2	pM vs p2	2	2
430	Has2	234.089114545399	-1.71464582867482	0.379949958361645	-4.51282015154947	6.39712657028593e-06	0.00073143481399449		D5	Gate	pM	vs	p2	pM vs p2	1	2
431	Hes6	4635.48324164655	1.40929251434181	0.242993775084088	5.79970624290323	6.64311889214765e-09	1.82194178736041e-06		D5	Gate	pM	vs	p2	pM vs p2	2	2
432	Igfbp5	1150.05492628993	1.11489452919227	0.320582953628202	3.47770995486328	0.000505716823221311	0.0257543315485983		D5	Gate	pM	vs	p2	pM vs p2	1	2
433	Igfbpl1	326.240290655835	2.36887784184741	0.349447793527501	6.77891772597783	1.21079449633575e-11	6.38600958778928e-09		D5	Gate	pM	vs	p2	pM vs p2	2	2
434	Igsf21	85.4193036419515	2.19154367560342	0.497110304344414	4.4085661802839	1.04057224174387e-05	0.0010557810876175		D5	Gate	pM	vs	p2	pM vs p2	3	1
435	Ina	161.118237711009	1.79011576529475	0.415003163001268	4.31349908841366	1.60690802776354e-05	0.00150651248168445		D5	Gate	pM	vs	p2	pM vs p2	1	2
436	Isl1	536.276687613536	4.23970503996092	0.283755445495136	14.9414050277093	1.77199262765314e-50	2.42993349030075e-46		D5	Gate	pM	vs	p2	pM vs p2	4	2
437	Lhx3	296.482934869649	3.75857471181289	0.33262433473499	11.2997586746245	1.31579079405978e-29	4.51085978973544e-26		D5	Gate	pM	vs	p2	pM vs p2	3	2
438	Ly6h	227.943539241815	-1.11321882768798	0.336719248771205	-3.30607421984479	0.000946130227599278	0.0414513859778559		D5	Gate	pM	vs	p2	pM vs p2	4	1
439	Map7	359.337566397697	-1.02096940472907	0.29302604099161	-3.48422754944945	0.000493559675875589	0.0254443001326389		D5	Gate	pM	vs	p2	pM vs p2	4	1
440	Mfap4	693.939453656748	1.42178525150381	0.292178299196194	4.86615623205163	1.13789579234023e-06	0.000175325449442264		D5	Gate	pM	vs	p2	pM vs p2	1	2
441	Mfng	2057.97214961313	1.55377559729087	0.220239167148521	7.05494675360386	1.72666828244155e-12	1.12751438843433e-09		D5	Gate	pM	vs	p2	pM vs p2	1	2
442	Miat	179.455658980284	1.3745162160836	0.388672073120481	3.53644192917748	0.00040555565061192	0.0216704828946984		D5	Gate	pM	vs	p2	pM vs p2	1	2
443	Mllt11	758.522372973927	1.61602821018904	0.252746252687443	6.39387604368358	1.61732557146563e-10	6.63194192077464e-08		D5	Gate	pM	vs	p2	pM vs p2	1	2
444	Mobp	234.193568056358	4.33336886237888	0.412016486588912	10.5174647215088	7.17790349349582e-26	1.96861181212616e-22		D5	Gate	pM	vs	p2	pM vs p2	1	2
445	Myo5b	824.928146406441	1.34488632221932	0.282919666655317	4.75359786090023	1.99828312144522e-06	0.000276792489337155		D5	Gate	pM	vs	p2	pM vs p2	1	2
446	Ncan	508.26550718697	1.30414178293086	0.281630987854739	4.63067573943076	3.64474281132247e-06	0.000467106151137056		D5	Gate	pM	vs	p2	pM vs p2	1	2
447	Ndnf	1119.06012438737	-1.13207974714224	0.262517542784777	-4.31239655503847	1.61494446734933e-05	0.00150651248168445		D5	Gate	pM	vs	p2	pM vs p2	3	1
448	Neurod1	521.064256450427	1.02569391651898	0.29566433406708	3.46911615077071	0.000522173649225112	0.0261334571234451		D5	Gate	pM	vs	p2	pM vs p2	1	2
449	Neurod4	2259.8081587333	1.13792671825568	0.292177022375043	3.89464821362654	9.83413464828862e-05	0.00677665771014984		D5	Gate	pM	vs	p2	pM vs p2	2	2
450	Neurog1	194.692264665604	-1.31683226520522	0.381187254319469	-3.45455481599496	0.000551202152591591	0.0274859458854127		D5	Gate	pM	vs	p2	pM vs p2	3	1
451	Neurog2	3127.12555207861	2.26394174868421	0.234032142449654	9.67363595866427	3.90260965167526e-22	6.68956076917786e-19		D5	Gate	pM	vs	p2	pM vs p2	4	2
452	Nhlh1	259.699617723046	1.25607776824161	0.318466114192681	3.94414888198011	8.00838954579897e-05	0.00571974197091361		D5	Gate	pM	vs	p2	pM vs p2	1	2
453	Ntrk1	135.680824242227	2.92352134383307	0.552393353063597	5.29246292993768	1.20679937383975e-07	2.46997609156186e-05		D5	Gate	pM	vs	p2	pM vs p2	1	2
454	Numbl	315.691363199834	1.14581057865938	0.352174044609849	3.25353499554106	0.0011397868530355	0.0485400531542727		D5	Gate	pM	vs	p2	pM vs p2	1	2
455	Olfml3	544.297951283216	1.02485196202539	0.277329718680501	3.69542783550753	0.000219516825474539	0.0128642488364631		D5	Gate	pM	vs	p2	pM vs p2	2	2
456	Olig1	209.509721549325	4.6105311943894	0.481954492115853	9.56632061701193	1.10778020521297e-21	1.68788777267616e-18		D5	Gate	pM	vs	p2	pM vs p2	4	2
457	Olig2	814.397146990273	4.80525973364589	0.839097160702806	5.72670241145987	1.0240156624877e-08	2.64949561881017e-06		D5	Gate	pM	vs	p2	pM vs p2	4	2
458	Onecut2	268.587295080576	1.7109935654847	0.465713852551134	3.67391598105155	0.000238861303935134	0.0137626263061449		D5	Gate	pM	vs	p2	pM vs p2	2	2
459	Pax6	2640.53956543362	-1.36904560301184	0.224589012041347	-6.09578175961611	1.08903906873915e-09	3.73349818740498e-07		D5	Gate	pM	vs	p2	pM vs p2	3	2
460	Pcdh8	792.312937237695	-2.20175407929392	0.245675354242358	-8.96204703188052	3.18705859915294e-19	3.97310314274402e-16		D5	Gate	pM	vs	p2	pM vs p2	4	1
461	Pde2a	106.757541135086	1.95422193871554	0.50491667719344	3.87038501001394	0.000108663603539994	0.00733597296100612		D5	Gate	pM	vs	p2	pM vs p2	2	2
462	Pdzph1	715.28935952291	-2.23676854422927	0.295222507323685	-7.57655154583745	3.54860752888081e-14	2.70344750241903e-11		D5	Gate	pM	vs	p2	pM vs p2	4	2
463	Perp	249.164833189241	-1.59578280159908	0.377634490215597	-4.22573372651429	2.3816348049386e-05	0.00205562606318535		D5	Gate	pM	vs	p2	pM vs p2	1	2
464	Phlda1	417.213228155404	-1.73740633899075	0.289800268984379	-5.99518539123373	2.03253430350217e-09	6.33457793271028e-07		D5	Gate	pM	vs	p2	pM vs p2	3	1
465	Plk3	915.422895027158	3.2811285190557	0.261398833553476	12.5521926569135	3.86652892094455e-36	2.65108555464563e-32		D5	Gate	pM	vs	p2	pM vs p2	1	2
466	Ppp1r14a	501.881313997587	1.66123697240295	0.268151534127027	6.19514252570339	5.82323121493488e-10	2.10614378694206e-07		D5	Gate	pM	vs	p2	pM vs p2	1	2
467	Ppp1r17	365.763091507312	1.787020873643	0.324927148861976	5.49975857635121	3.80311609664515e-08	8.83934424293136e-06		D5	Gate	pM	vs	p2	pM vs p2	3	2
468	Prmt8	581.10013556914	1.44690515853734	0.285950834618573	5.05997879134485	4.19303114477382e-07	7.56566264319517e-05		D5	Gate	pM	vs	p2	pM vs p2	1	2
469	Rab30	208.410950137582	-2.83809675884044	0.370911314357711	-7.65168558892583	1.98361762652641e-14	1.60007932426804e-11		D5	Gate	pM	vs	p2	pM vs p2	4	2
470	Rab3c	104.104786549677	1.99518465611766	0.573989703812677	3.47599380766732	0.000508964037750321	0.0257543315485983		D5	Gate	pM	vs	p2	pM vs p2	1	2
471	Rasl11b	1445.07560379686	1.51097850784029	0.215332873615081	7.01694303555918	2.26775009570758e-12	1.35207204619296e-09		D5	Gate	pM	vs	p2	pM vs p2	2	2
472	Rassf4	322.464465503432	2.16604102021023	0.361270070781858	5.99562818896817	2.02700323350811e-09	6.33457793271028e-07		D5	Gate	pM	vs	p2	pM vs p2	3	2
473	Rbfox3	142.981636233917	1.7599639166645	0.481095205915682	3.6582445533098	0.000253948676272459	0.0144497850527976		D5	Gate	pM	vs	p2	pM vs p2	1	2
474	Ret	555.82202453931	1.16018599618994	0.328100816413039	3.53606555714694	0.000406133895131443	0.0216704828946984		D5	Gate	pM	vs	p2	pM vs p2	1	2
475	Rgs16	530.429350754858	2.09285617093016	0.252848652975646	8.2771102250315	1.26200398246574e-16	1.15372404077018e-13		D5	Gate	pM	vs	p2	pM vs p2	4	2
476	Rgs8	239.831171007914	2.00495882535032	0.410627355418136	4.88267232783043	1.0465770548921e-06	0.000163087626746992		D5	Gate	pM	vs	p2	pM vs p2	1	2
477	Rhbdl3	867.113052369596	1.83192734228764	0.260700443095481	7.02694372336262	2.11106460963591e-12	1.31586495417896e-09		D5	Gate	pM	vs	p2	pM vs p2	1	2
478	Robo2	376.513937004121	1.33062366211583	0.347258428339484	3.83179659160065	0.000127210896668619	0.00822850483970176		D5	Gate	pM	vs	p2	pM vs p2	1	2
479	Scg3	520.229843807158	1.20437668519055	0.262712029783353	4.58439869001716	4.55294771352802e-06	0.000567587018141907		D5	Gate	pM	vs	p2	pM vs p2	1	2
480	Scube1	174.680447057816	1.40011024566497	0.415737147637431	3.36777758163198	0.000757767015977268	0.0349874043437585		D5	Gate	pM	vs	p2	pM vs p2	1	2
481	Scube2	504.826210658005	-1.48288848473427	0.298339684335818	-4.97047011374155	6.67907566964905e-07	0.000113074277355429		D5	Gate	pM	vs	p2	pM vs p2	2	2
482	Sema3a	356.634207651631	-1.06151304592852	0.2827679925436	-3.75400707972579	0.000174029944611061	0.0107016709885716		D5	Gate	pM	vs	p2	pM vs p2	1	2
483	Slc15a2	139.598617334197	2.65214856026259	0.448016172996808	5.91976075890789	3.22410274870665e-09	9.61133065065527e-07		D5	Gate	pM	vs	p2	pM vs p2	2	2
484	Slc18a3	148.869151330377	2.83089968206108	0.455087552910098	6.22056055798196	4.95381817834925e-10	1.88699190776953e-07		D5	Gate	pM	vs	p2	pM vs p2	2	2
485	Slc1a2	163.686040938758	2.24915346538842	0.496425653936881	4.53069547786585	5.87898289717961e-06	0.00069498700404331		D5	Gate	pM	vs	p2	pM vs p2	2	2
486	Slc37a1	154.978450563116	1.88610640488303	0.426789433687575	4.41929030104274	9.90255548144702e-06	0.00103659346043575		D5	Gate	pM	vs	p2	pM vs p2	2	2
487	Srrm4	474.224113118531	1.64962278271885	0.332254987976035	4.964930076047	6.87258268498359e-07	0.000113546658264072		D5	Gate	pM	vs	p2	pM vs p2	1	2
488	Sstr2	470.022335252988	1.79731917317885	0.330889798349639	5.43177572153399	5.5796021470023e-08	1.21449340066417e-05		D5	Gate	pM	vs	p2	pM vs p2	2	2
489	Stmn2	916.648778600151	1.79285336584665	0.256962589325786	6.97709876971083	3.01337869289854e-12	1.65289848062871e-09		D5	Gate	pM	vs	p2	pM vs p2	1	2
490	Stxbp1	512.609890203671	1.11910118459737	0.257999032162002	4.33761776243666	1.44035364524763e-05	0.00138122863897068		D5	Gate	pM	vs	p2	pM vs p2	1	2
491	Susd3	182.985764850174	1.25538326140386	0.376433377581832	3.33494141637573	0.000853173713490782	0.0382338925918271		D5	Gate	pM	vs	p2	pM vs p2	1	2
492	Syt13	174.318328854379	3.69683491819085	0.488640147650767	7.56555705863325	3.86205944106679e-14	2.78739058501836e-11		D5	Gate	pM	vs	p2	pM vs p2	1	2
493	Syt4	159.581370025831	1.81158443498296	0.428529894738288	4.22744003913503	2.36365134399241e-05	0.00205562606318535		D5	Gate	pM	vs	p2	pM vs p2	1	2
494	Tagln3	3623.65733596587	1.1772587390484	0.214851403523601	5.4794091159804	4.2674858105853e-08	9.7533388200927e-06		D5	Gate	pM	vs	p2	pM vs p2	1	2
495	Tmsb4x	35636.532350751	1.13161012182295	0.224845234617222	5.0328401389045	4.8326610449726e-07	8.49618986021914e-05		D5	Gate	pM	vs	p2	pM vs p2	1	2
496	Tob1	478.693529023144	1.22018297526815	0.295256150322442	4.13262509158782	3.58643462686685e-05	0.00285934756036193		D5	Gate	pM	vs	p2	pM vs p2	1	2
497	Trp53i11	7458.1401016696	1.26874176224533	0.219096958890564	5.79077760216219	7.00612963142858e-09	1.88382462030942e-06		D5	Gate	pM	vs	p2	pM vs p2	3	2
498	Trp53inp2	205.429004472075	1.44047717010549	0.403836039429258	3.56698518572369	0.00036111188659292	0.0194957767749949		D5	Gate	pM	vs	p2	pM vs p2	1	2
499	Tspan11	217.103577794833	1.82157866682846	0.34827319668525	5.23031540803497	1.6922107295492e-07	3.4125420197512e-05		D5	Gate	pM	vs	p2	pM vs p2	1	2
500	Tubb3	4150.38731877667	1.59213773441669	0.188895100674674	8.42868729114771	3.49564338712403e-17	3.62899318333277e-14		D5	Gate	pM	vs	p2	pM vs p2	1	2
501	Vsx1	113.662168376066	-2.34782675714195	0.549689048157698	-4.27119071229593	1.9443204282807e-05	0.00176572622735187		D5	Gate	pM	vs	p2	pM vs p2	4	1
502	3110035E14Rik	349.232702002293	2.59015108103341	0.601008161475702	4.30967705109629	1.63493122350514e-05	0.0124068985347356		D7	Gate	p2	vs	p1	p2 vs p1	2	1
503	Alpl	616.986048920877	2.50826234059467	0.458261150148075	5.47343439386949	4.41396340552512e-08	9.42424847709591e-05		D7	Gate	p2	vs	p1	p2 vs p1	3	1
504	Dbx1	2357.85571676098	-3.3889205160352	0.379149977248175	-8.93820577448423	3.95540018650981e-19	6.60354061137813e-15		D7	Gate	p2	vs	p1	p2 vs p1	4	1
505	Dbx2	1384.74022628918	-2.55573401998818	0.358530394939616	-7.12836081978105	1.01571231503594e-12	4.23932927488124e-09		D7	Gate	p2	vs	p1	p2 vs p1	3	1
506	Dll4	243.000603926693	3.20027834527544	0.804504912863079	3.97794754774867	6.95127005232929e-05	0.0331575581496107		D7	Gate	p2	vs	p1	p2 vs p1	4	1
507	Fat4	583.897823218009	-1.92286597701997	0.349644222696802	-5.49949306237331	3.80884692227013e-08	9.42424847709591e-05		D7	Gate	p2	vs	p1	p2 vs p1	4	1
508	Foxn4	188.724672218281	3.53626040592688	0.808306342779369	4.37490122094974	1.21487478499399e-05	0.0106749129134077		D7	Gate	p2	vs	p1	p2 vs p1	2	1
509	Frzb	377.117562276307	-2.06272242150415	0.411734647266685	-5.00983445332475	5.44768761350296e-07	0.00090949144707432		D7	Gate	p2	vs	p1	p2 vs p1	4	1
510	Hes2	329.290126611651	4.83855064933456	0.619531852162114	7.81001111153273	5.71829443132113e-15	3.18223085103021e-11		D7	Gate	p2	vs	p1	p2 vs p1	3	1
511	Jag1	725.336161815457	-2.32189745287471	0.423840258740773	-5.47823715418882	4.29584124405971e-08	9.42424847709591e-05		D7	Gate	p2	vs	p1	p2 vs p1	3	1
512	Lhx1	143.203558319988	-1.68098999440135	0.403320917591871	-4.16787208667015	3.07456376018929e-05	0.0183320864201286		D7	Gate	p2	vs	p1	p2 vs p1	2	1
513	Mfng	1320.03376783403	1.5758863724203	0.395878069480284	3.98073673161323	6.87020061648012e-05	0.0331575581496107		D7	Gate	p2	vs	p1	p2 vs p1	2	1
514	Nkx6-1	121.090910834193	3.50340519941463	0.640548122224108	5.46938641744842	4.51596213337929e-08	9.42424847709591e-05		D7	Gate	p2	vs	p1	p2 vs p1	4	1
515	Rgs2	340.256033020779	-1.75954891862938	0.434498256217497	-4.04961100177259	5.13028393450479e-05	0.0285500300955192		D7	Gate	p2	vs	p1	p2 vs p1	2	1
516	Scg2	168.838304002762	2.52874857438844	0.610667138528078	4.14096062297311	3.45854335615423e-05	0.0199104763210327		D7	Gate	p2	vs	p1	p2 vs p1	2	1
517	Vsx1	342.78545897448	5.15744358112525	0.643993607029807	8.0085322662008	1.16085506921573e-15	9.69023769027833e-12		D7	Gate	p2	vs	p1	p2 vs p1	4	1
518	1700042O10Rik	243.87192136296	3.61874401970318	0.50394570636677	7.18082121542965	6.92939194472799e-13	8.33086146554922e-10		D7	Gate	pM	vs	p1	pM vs p1	2	1
519	Acsbg1	164.157853976947	1.87169436387287	0.425006951320674	4.4039147078812	1.06314755788336e-05	0.00174295793381627		D7	Gate	pM	vs	p1	pM vs p1	3	2
520	Adam11	182.55760787005	1.32597841782178	0.387316076712927	3.42350472274503	0.000618191775889092	0.0495480708375107		D7	Gate	pM	vs	p1	pM vs p1	1	2
521	Adamtsl1	127.162207949124	3.34362280262191	0.499718795295855	6.69100869148286	2.2163749803945e-11	1.68292851800797e-08		D7	Gate	pM	vs	p1	pM vs p1	3	2
522	Agtr1a	310.400536786237	-1.86472955803242	0.410708151194123	-4.54027891243641	5.61798611205937e-06	0.00101313357048351		D7	Gate	pM	vs	p1	pM vs p1	2	1
523	Aig1	156.615085270907	-1.90648332696666	0.454998361505329	-4.19008833495399	2.78845878596514e-05	0.00390573736942903		D7	Gate	pM	vs	p1	pM vs p1	2	2
524	Bhlhe22	90.7248817139454	-4.25945585108663	0.648658291861647	-6.56656348115431	5.1489702291394e-11	3.71420967478971e-08		D7	Gate	pM	vs	p1	pM vs p1	3	1
525	Boc	627.812920476715	-1.82807597649684	0.442182445797307	-4.13421200654088	3.56174574045331e-05	0.00489383864738284		D7	Gate	pM	vs	p1	pM vs p1	2	1
526	Ccnd1	3373.01464116557	-1.9279337334607	0.369782013700272	-5.21370337666934	1.85107377734991e-07	5.45009007874024e-05		D7	Gate	pM	vs	p1	pM vs p1	3	2
527	Cdkn1c	1684.79407835563	-2.04337840692461	0.438607528429085	-4.65878553029668	3.18080382654961e-06	0.000620127794670691		D7	Gate	pM	vs	p1	pM vs p1	3	1
528	Cdon	89.8984330377198	-2.78278902730202	0.724808775937698	-3.83934234750659	0.000123364313938636	0.0140139917889189		D7	Gate	pM	vs	p1	pM vs p1	2	1
529	Chrna3	246.328411577843	-3.21248224421771	0.730508681958168	-4.39759625526487	1.09456347248006e-05	0.00177429968735616		D7	Gate	pM	vs	p1	pM vs p1	2	2
530	Chrnb4	96.0117314856655	-2.41359219856635	0.531967835730043	-4.53710175024787	5.70325936935658e-06	0.00101581386323096		D7	Gate	pM	vs	p1	pM vs p1	2	2
531	Cldn3	716.761779000044	4.24748520906637	0.631232628471075	6.72887461371303	1.70980309316215e-11	1.43926272202117e-08		D7	Gate	pM	vs	p1	pM vs p1	2	2
532	Cntn2	826.751289285951	3.59593503644427	0.599751356115527	5.99570972166605	2.02598639303456e-09	1.00789329973481e-06		D7	Gate	pM	vs	p1	pM vs p1	2	2
533	Colec12	86.9563326643304	-2.80027173898411	0.764717758508338	-3.66183694288247	0.000250413231704726	0.0233078173793812		D7	Gate	pM	vs	p1	pM vs p1	2	1
534	Crabp1	17328.4497951844	-2.03264777601451	0.542009898807676	-3.75020415768415	0.000176690655263818	0.017951521714726		D7	Gate	pM	vs	p1	pM vs p1	3	1
535	Crnde	120.509229996289	-1.89131955464032	0.409951875650687	-4.61351604170211	3.95913691297742e-06	0.000751558792677964		D7	Gate	pM	vs	p1	pM vs p1	3	2
536	Cyp26a1	1365.76930929844	1.88710631204342	0.364459077973131	5.17782770712751	2.24484397156442e-07	6.22814691879997e-05		D7	Gate	pM	vs	p1	pM vs p1	3	2
537	Dach2	139.857181390626	2.60028665967035	0.437266329862503	5.94668851015352	2.7362138473515e-09	1.27339861857226e-06		D7	Gate	pM	vs	p1	pM vs p1	2	1
538	Dbx1	2205.14400009042	-4.19475197879142	0.566522985837052	-7.40438090538122	1.31763716527587e-13	2.11217237593722e-10		D7	Gate	pM	vs	p1	pM vs p1	4	1
539	Dbx2	1298.91061576826	-2.93983805230019	0.329602731041938	-8.9193376614532	4.69085126529001e-19	1.69187278010847e-15		D7	Gate	pM	vs	p1	pM vs p1	3	1
540	Ddc	809.120689029366	3.22985945305622	0.339888336129983	9.50270753575088	2.04502620948825e-21	9.83453104142899e-18		D7	Gate	pM	vs	p1	pM vs p1	2	2
541	Dmd	239.307142508033	-1.80520888251825	0.394302714621948	-4.57823092658405	4.68924855100821e-06	0.000867330626223019		D7	Gate	pM	vs	p1	pM vs p1	3	2
542	Dnaic2	152.275728874506	2.35483153196689	0.495016139895028	4.75708030947486	1.96413044763865e-06	0.000404807285258325		D7	Gate	pM	vs	p1	pM vs p1	2	1
543	Elavl4	2845.26300722383	1.7595436590022	0.329281398245251	5.34358657482278	9.11252754464756e-08	3.19974493150268e-05		D7	Gate	pM	vs	p1	pM vs p1	2	2
544	Fam110a	3280.20631851192	1.80585965382412	0.336684590922067	5.36365400293038	8.15550554136457e-08	3.01690970372479e-05		D7	Gate	pM	vs	p1	pM vs p1	2	2
545	Fam189a1	161.01727619422	1.99375329470595	0.49980239472426	3.98908311715053	6.63291790075828e-05	0.0081281579285522		D7	Gate	pM	vs	p1	pM vs p1	3	1
546	Fat4	495.635197023214	-3.24780920180154	0.618555712728044	-5.25063326547835	1.51577194971982e-07	4.75392215621911e-05		D7	Gate	pM	vs	p1	pM vs p1	4	1
547	Fgf15	371.017833832343	-2.76983849283751	0.459886523865641	-6.02287379407258	1.7134705255346e-09	8.82865688281704e-07		D7	Gate	pM	vs	p1	pM vs p1	4	2
548	Frem2	291.785952564489	2.15749531956527	0.447987717253529	4.81596980558349	1.46486674985104e-06	0.000317640675024327		D7	Gate	pM	vs	p1	pM vs p1	1	2
549	Frzb	315.933748577742	-3.81281716136934	0.548010196170427	-6.95756609642274	3.46201539430319e-12	3.12165600585075e-09		D7	Gate	pM	vs	p1	pM vs p1	4	1
550	Gas1	869.187440442643	-3.07619423027329	0.431732211708365	-7.12523677142549	1.03901920876598e-12	1.07070929463334e-09		D7	Gate	pM	vs	p1	pM vs p1	3	2
551	Gbp8	242.518203801034	-4.27562941998526	0.687924419113666	-6.21526042860065	5.12395950760692e-10	2.84320630062481e-07		D7	Gate	pM	vs	p1	pM vs p1	2	2
552	Gja1	2845.92617830205	-1.32703273211244	0.349025942774242	-3.80210342407353	0.000143472807729065	0.0153325333150321		D7	Gate	pM	vs	p1	pM vs p1	3	1
553	Gli3	599.583148627007	-1.76936592445577	0.476382152766359	-3.71417340927034	0.000203868966981437	0.020008282902321		D7	Gate	pM	vs	p1	pM vs p1	3	1
554	Gm5868	121.175463698037	3.86699681365886	0.658605421937421	5.8714925277768	4.3188906503837e-09	1.94714485665893e-06		D7	Gate	pM	vs	p1	pM vs p1	2	1
555	Gng2	3428.13261289974	1.81130074224966	0.512186594277285	3.53640794680593	0.000405607828309913	0.0352512297531754		D7	Gate	pM	vs	p1	pM vs p1	2	1
556	H19	394.59291387439	-2.44347275434238	0.575066574408742	-4.2490258747079	2.14702121074737e-05	0.00312879545529821		D7	Gate	pM	vs	p1	pM vs p1	3	2
557	Hoxa4	185.181407723451	-1.87409500254922	0.530547957305774	-3.53237624750502	0.000411842936375906	0.0355787906772167		D7	Gate	pM	vs	p1	pM vs p1	2	1
558	Id2	8745.0357637871	-1.49723505174674	0.423333106161249	-3.53677761071784	0.000405040570440148	0.0352512297531754		D7	Gate	pM	vs	p1	pM vs p1	2	1
559	Id4	174.188760959371	-2.08562385472884	0.493237573245775	-4.2284366963455	2.35320705834402e-05	0.00339497182307291		D7	Gate	pM	vs	p1	pM vs p1	2	1
560	Igsf21	486.345361079446	1.78651199352336	0.335872238637175	5.31902249728129	1.04326236345872e-07	3.50026653898115e-05		D7	Gate	pM	vs	p1	pM vs p1	1	2
561	Igsf8	4536.07294900626	1.63602379737543	0.301182595534023	5.43199979558787	5.57259865798424e-08	2.11568107470365e-05		D7	Gate	pM	vs	p1	pM vs p1	3	2
562	Insc	237.860523784485	1.60016682499557	0.354645906119581	4.51201267908059	6.42153485128677e-06	0.00111618654577728		D7	Gate	pM	vs	p1	pM vs p1	2	1
563	Irx3	725.651191539434	-3.00075959807473	0.517832204763104	-5.7948493169665	6.83825502275428e-09	2.98956076403867e-06		D7	Gate	pM	vs	p1	pM vs p1	3	2
564	Irx5	318.827857359472	-2.03051746567361	0.501220963960303	-4.05114233377203	5.09681900578097e-05	0.00656533998182161		D7	Gate	pM	vs	p1	pM vs p1	3	2
565	Isl1	2194.13388198866	5.08716931283707	0.645404019498431	7.88214693300254	3.21803289846281e-15	9.2853121252246e-12		D7	Gate	pM	vs	p1	pM vs p1	4	2
566	Jag1	708.5498534281	-2.27306463186397	0.49417031166092	-4.59975959345705	4.22978795635889e-06	0.000792508452550516		D7	Gate	pM	vs	p1	pM vs p1	3	1
567	Kbtbd11	363.131596819136	1.82876608801816	0.494550760140687	3.69783293326235	0.000217447920584354	0.0210545043642314		D7	Gate	pM	vs	p1	pM vs p1	2	1
568	Lhfp	705.122479025556	1.89432932061184	0.374515874190174	5.05807484050708	4.23510232564593e-07	0.000103810826649211		D7	Gate	pM	vs	p1	pM vs p1	3	1
569	Lhx3	2617.59446949491	5.01055070347298	0.702765732556757	7.12975956474701	1.00544403439617e-12	1.07070929463334e-09		D7	Gate	pM	vs	p1	pM vs p1	4	2
570	Lhx4	196.998871174354	3.89588672711752	0.823401518662668	4.7314543862453	2.22916912070253e-06	0.000440550998690074		D7	Gate	pM	vs	p1	pM vs p1	2	2
571	Lrrtm1	314.179475553717	-3.01961367856585	0.649511563722477	-4.64905299185107	3.33462538912627e-06	0.000641448539852329		D7	Gate	pM	vs	p1	pM vs p1	2	1
572	Ly6h	593.571157792478	-1.74854074626008	0.476334742447551	-3.67082345762887	0.000241770295917867	0.0227452681909399		D7	Gate	pM	vs	p1	pM vs p1	2	2
573	Mfng	2748.78308066514	2.91634024692198	0.457473956211409	6.37487709917694	1.83109731173145e-10	1.20078367801589e-07		D7	Gate	pM	vs	p1	pM vs p1	4	1
574	Msx1	444.762831654953	-3.15651655735706	0.491975631207523	-6.41600184466372	1.39899751674886e-10	9.61111294006469e-08		D7	Gate	pM	vs	p1	pM vs p1	4	2
575	Ndnf	857.158652003249	-2.51517596531157	0.48215590666778	-5.21652007271706	1.82315826892985e-07	5.45009007874024e-05		D7	Gate	pM	vs	p1	pM vs p1	3	2
576	Nell1	128.720766003719	3.46408313716649	0.982425411400612	3.52605205134897	0.000421804058184476	0.0359277425254166		D7	Gate	pM	vs	p1	pM vs p1	1	2
577	Neurod4	3508.60218767585	2.52825693764221	0.362401654143449	6.97639458522299	3.02851382615544e-12	2.9128245979963e-09		D7	Gate	pM	vs	p1	pM vs p1	2	2
578	Neurog2	2485.41134136327	2.1576190986321	0.41004421876343	5.26191810517127	1.42560267331834e-07	4.57048217065861e-05		D7	Gate	pM	vs	p1	pM vs p1	2	2
579	Nfe2	87.0786922633736	3.34436544175055	0.843023162521286	3.9671097906116	7.27494847628961e-05	0.00867402327830002		D7	Gate	pM	vs	p1	pM vs p1	1	2
580	Ngfr	307.250418056839	2.34681455724725	0.405865618067652	5.78224528704984	7.3710125022131e-09	3.03833135341224e-06		D7	Gate	pM	vs	p1	pM vs p1	2	1
581	Nkx6-1	100.396203607827	3.25732266796346	0.562971586420048	5.78594505750612	7.21057807704924e-09	3.03833135341224e-06		D7	Gate	pM	vs	p1	pM vs p1	4	1
582	Nmnat2	471.527180736943	1.80124940887015	0.436616039806109	4.12547695148818	3.69967234486161e-05	0.00503539367163382		D7	Gate	pM	vs	p1	pM vs p1	3	1
583	Ntrk2	152.17462696181	-2.71743738387904	0.516039540586982	-5.265947994582	1.39467764825878e-07	4.57048217065861e-05		D7	Gate	pM	vs	p1	pM vs p1	3	2
584	Olig1	297.671073995616	6.69899641916337	0.628283014443725	10.662386639713	1.52629581115504e-26	1.10099348337669e-22		D7	Gate	pM	vs	p1	pM vs p1	4	2
585	Olig2	477.322199673755	5.48700165773511	0.426409293004521	12.8679223172487	6.82124189622366e-38	9.84100568368187e-34		D7	Gate	pM	vs	p1	pM vs p1	4	2
586	Pappa	242.019254997926	2.73562642962773	0.432361521979442	6.32717365112293	2.49692312068038e-10	1.56622216791547e-07		D7	Gate	pM	vs	p1	pM vs p1	3	1
587	Pax3	121.234723648085	-3.65541112796342	0.802340393690538	-4.55593555641586	5.21529253821848e-06	0.000952418043656684		D7	Gate	pM	vs	p1	pM vs p1	4	1
588	Pax6	2096.58983080305	-1.79655978942821	0.336459541721264	-5.33960124964015	9.31512352693649e-08	3.19974493150268e-05		D7	Gate	pM	vs	p1	pM vs p1	4	2
589	Pcdh8	244.06506177083	-3.5647175119678	0.70881893229953	-5.02909466653669	4.928010607763e-07	0.000118494015063661		D7	Gate	pM	vs	p1	pM vs p1	2	2
590	Pde2a	101.200724725169	4.43713444264534	0.614544620111195	7.22019898545771	5.19115571692504e-13	6.80843668437069e-10		D7	Gate	pM	vs	p1	pM vs p1	2	2
591	Pdzph1	1303.44994287906	-2.40230870552213	0.48094385139389	-4.99498787344857	5.88394645139798e-07	0.000136915637829546		D7	Gate	pM	vs	p1	pM vs p1	3	2
592	Phlda1	400.797866118959	-2.4148311437429	0.403905508018327	-5.97870317637097	2.24920958537025e-09	1.08164488960455e-06		D7	Gate	pM	vs	p1	pM vs p1	2	2
593	Plp1	146.043379581397	1.52289519675651	0.440650725905996	3.45601426986276	0.000548226297083304	0.0451957759315476		D7	Gate	pM	vs	p1	pM vs p1	3	2
594	Ppp1r17	440.250797937386	-2.55066483611358	0.58728181127222	-4.34317015639922	1.40441273006928e-05	0.00215547472943718		D7	Gate	pM	vs	p1	pM vs p1	4	2
595	Prmt8	789.619478401174	1.13520683280041	0.314346497461306	3.61132330714181	0.000304638604561299	0.0272982680000364		D7	Gate	pM	vs	p1	pM vs p1	2	1
596	Ptn	594.26136144897	-3.12624306996703	0.46509453987235	-6.72173676952876	1.79571144356977e-11	1.43926272202117e-08		D7	Gate	pM	vs	p1	pM vs p1	3	1
597	Rab30	246.213988597673	-3.20332916902738	0.426325934174028	-7.51380320137824	5.74339035370573e-14	1.03574865791141e-10		D7	Gate	pM	vs	p1	pM vs p1	4	2
598	Ralgps2	1144.24781987343	1.04221100530543	0.303438514128326	3.43466948584081	0.000593276943956561	0.0478167959243648		D7	Gate	pM	vs	p1	pM vs p1	2	2
599	Rasgef1c	139.901063823692	2.62647275789352	0.634652179586408	4.13844439895432	3.4966858621169e-05	0.0048506429743039		D7	Gate	pM	vs	p1	pM vs p1	2	1
600	Rasl11b	935.408546850897	1.46993271206047	0.309998616495414	4.74173958799656	2.11890877881328e-06	0.000424576346554712		D7	Gate	pM	vs	p1	pM vs p1	2	2
601	Rgs16	483.577845290835	2.40716029207869	0.473331951278277	5.08556476185039	3.66533731571329e-07	9.27716165856064e-05		D7	Gate	pM	vs	p1	pM vs p1	2	2
602	Rgs2	303.630103608833	-2.36556597957396	0.498571874037255	-4.74468397187845	2.08832109117284e-06	0.000424340963131699		D7	Gate	pM	vs	p1	pM vs p1	2	1
603	Scrn1	644.748057882107	1.77071581505554	0.345904760005988	5.11908484585437	3.07021823128457e-07	8.05346153140773e-05		D7	Gate	pM	vs	p1	pM vs p1	3	1
604	Scube2	282.487875458159	-1.84434250226768	0.450102241747409	-4.09760790150142	4.17441597758691e-05	0.00562843918772396		D7	Gate	pM	vs	p1	pM vs p1	4	1
605	Sh3bp4	658.568037796829	1.38901884935773	0.393430219963679	3.53053420625891	0.000414721386125994	0.0356141990335698		D7	Gate	pM	vs	p1	pM vs p1	3	1
606	Slc10a4	725.750607912743	3.99344378652192	0.526344967603859	7.58712257609632	3.27087637132158e-14	6.74127620129378e-11		D7	Gate	pM	vs	p1	pM vs p1	2	1
607	Slc18a3	980.575331973638	3.56947922688669	0.457288042514161	7.80575675511163	5.9145559409845e-15	1.42215497600972e-11		D7	Gate	pM	vs	p1	pM vs p1	3	1
608	Slc38a4	353.851468742671	-2.14149195091523	0.479746484948091	-4.46379914830838	8.05190475957455e-06	0.00136664505842802		D7	Gate	pM	vs	p1	pM vs p1	2	1
609	Slit2	360.908140034515	2.01383189663334	0.388577050603339	5.18258063235204	2.18836709667521e-07	6.19050433406534e-05		D7	Gate	pM	vs	p1	pM vs p1	2	1
610	Slit3	606.43343326113	3.81602221253148	0.52421500394728	7.27949826654571	3.35063975248149e-13	4.83396797090505e-10		D7	Gate	pM	vs	p1	pM vs p1	3	2
611	Spon1	591.740656105237	1.56895629509425	0.364086451418102	4.30929601742452	1.63775035707701e-05	0.00248713941068947		D7	Gate	pM	vs	p1	pM vs p1	3	1
612	Sst	787.786078274811	-2.52054337430874	0.704421060500849	-3.5781771949246	0.000345998857898398	0.0306318690446038		D7	Gate	pM	vs	p1	pM vs p1	3	1
613	Stk32a	144.860623915231	2.45286930461261	0.500757044462712	4.89832211395931	9.66584883500876e-07	0.000214537232527187		D7	Gate	pM	vs	p1	pM vs p1	2	1
614	Susd3	147.258009988311	2.12979500977282	0.447392579477059	4.76046118659871	1.9315107875047e-06	0.000403853712048265		D7	Gate	pM	vs	p1	pM vs p1	2	1
615	Syndig1	213.274263670476	-2.96758055208161	0.676633558264208	-4.38580161423629	1.15559408724205e-05	0.00183206108754297		D7	Gate	pM	vs	p1	pM vs p1	2	1
616	Tagln3	8346.81463315891	1.58572519479762	0.404791548228386	3.91738711378169	8.9513940670931e-05	0.0104993302606465		D7	Gate	pM	vs	p1	pM vs p1	2	1
617	Tmc7	249.610673304527	1.73723002026182	0.449763367045418	3.86254227789608	0.0001122131377259	0.0129511915037724		D7	Gate	pM	vs	p1	pM vs p1	2	1
618	Tpd52	1866.62196265308	1.43892809263072	0.375579882641284	3.83121716347367	0.000127510896907392	0.0142604628657593		D7	Gate	pM	vs	p1	pM vs p1	2	1
619	Trp53i11	7511.1744701251	2.13459672371966	0.382948261163947	5.5741125896007	2.487947981041e-08	9.70097987094013e-06		D7	Gate	pM	vs	p1	pM vs p1	2	2
620	Wnt1	82.88857648645	-3.85235519477148	0.87369251254509	-4.40928031253177	1.03714709164553e-05	0.00171987598749082		D7	Gate	pM	vs	p1	pM vs p1	3	1
621	Acsbg1	174.852333268273	1.68486799760842	0.387000588763846	4.35365745305507	1.33884854723129e-05	0.00546250207270365		D7	Gate	pM	vs	p2	pM vs p2	3	2
622	Adam11	171.07835029121	1.91170313776408	0.443595702315326	4.30956190014024	1.63578269671609e-05	0.0057346878122545		D7	Gate	pM	vs	p2	pM vs p2	1	2
623	Adamts20	138.759931530662	-1.63536532151939	0.421951323674581	-3.87572032545778	0.000106309735243303	0.021398023509772		D7	Gate	pM	vs	p2	pM vs p2	2	1
624	Adamtsl1	160.009889454358	1.56174441476015	0.406999632842842	3.83721332584886	0.000124438368398922	0.0236775149315326		D7	Gate	pM	vs	p2	pM vs p2	1	2
625	Aig1	163.126951140078	-1.9193867829595	0.402764334665719	-4.76553313627565	1.88354937578242e-06	0.00105311338432635		D7	Gate	pM	vs	p2	pM vs p2	2	2
626	Aldh1a2	422.445940335793	-2.94459156411772	0.791160280948136	-3.72186475361084	0.000197756941783065	0.03023948657648		D7	Gate	pM	vs	p2	pM vs p2	2	1
627	Alpl	644.669984752986	-2.1597708671852	0.456936515838773	-4.72663223953689	2.28274150841389e-06	0.00118828502796607		D7	Gate	pM	vs	p2	pM vs p2	3	1
628	Atp1b1	141.440064758117	-1.74542095948677	0.412580620589834	-4.23049671356709	2.33175850634722e-05	0.00700044219558867		D7	Gate	pM	vs	p2	pM vs p2	2	1
629	Ccnd1	3455.13210458306	-1.90836769781718	0.420777667612098	-4.53533503488223	5.75121159402575e-06	0.00255353794774743		D7	Gate	pM	vs	p2	pM vs p2	3	2
630	Cdkn2c	169.118051762589	-1.60457779756389	0.369906204843054	-4.33779638339587	1.43918389115886e-05	0.00567065864553581		D7	Gate	pM	vs	p2	pM vs p2	2	1
631	Chrna3	187.47833673483	-2.71574506855235	0.758742931317625	-3.57926902045231	0.000344556634335615	0.0440798894231394		D7	Gate	pM	vs	p2	pM vs p2	2	2
632	Chrnb4	96.7292986643626	-2.3667653763148	0.548925520073502	-4.31163298073278	1.62053264942334e-05	0.0057346878122545		D7	Gate	pM	vs	p2	pM vs p2	1	2
633	Cldn3	833.884072045181	2.47303176735305	0.658059071910897	3.75806956079454	0.000171229285192715	0.028720858769658		D7	Gate	pM	vs	p2	pM vs p2	2	2
634	Cntn2	980.952753093345	2.05305708389576	0.553962252030166	3.70613173798702	0.000210448864661041	0.0305043719085848		D7	Gate	pM	vs	p2	pM vs p2	2	2
635	Crnde	109.411277180384	-1.64343614413435	0.438709506607081	-3.74606914002037	0.000179627103163511	0.0294702519616942		D7	Gate	pM	vs	p2	pM vs p2	2	2
636	Cyp26a1	1563.20299448522	1.31255321025653	0.351150304906244	3.73786720933356	0.00018558791709419	0.0294908968047778		D7	Gate	pM	vs	p2	pM vs p2	2	2
637	Dcx	660.328490347974	-1.68718065200434	0.476834640474589	-3.53829296110934	0.000402722966721052	0.0488126676371774		D7	Gate	pM	vs	p2	pM vs p2	3	1
638	Ddc	929.922126796688	2.13489505573994	0.299875977136935	7.11926002250278	1.08508033853989e-12	2.34005325579974e-09		D7	Gate	pM	vs	p2	pM vs p2	2	2
639	Dmd	213.672307309242	-1.52368470274695	0.333857618395129	-4.56387579253511	5.02177960814888e-06	0.00236902453014424		D7	Gate	pM	vs	p2	pM vs p2	3	2
640	Elavl4	3340.71007366237	1.09292843693544	0.270054941623814	4.04705957374366	5.18650447611344e-05	0.0119879241877745		D7	Gate	pM	vs	p2	pM vs p2	2	2
641	Entpd6	1330.34079248831	-1.19558722591492	0.306936248971339	-3.89522980723779	9.81056697429734e-05	0.0202877149375332		D7	Gate	pM	vs	p2	pM vs p2	2	1
642	Fam110a	3752.86341690706	1.2506446060422	0.337099246988032	3.71001898466597	0.000207243705903337	0.0305043719085848		D7	Gate	pM	vs	p2	pM vs p2	1	2
643	Fam174b	364.163344897455	-1.40631620055958	0.364256374174121	-3.86078679816688	0.000113022491936756	0.0219975602714788		D7	Gate	pM	vs	p2	pM vs p2	3	1
644	Fgf15	518.720895004546	-3.25712979010001	0.466199760626041	-6.98655397361453	2.81720055036085e-12	5.31605743853092e-09		D7	Gate	pM	vs	p2	pM vs p2	2	2
645	Foxn4	193.738827563415	-3.18186125647855	0.592926920153183	-5.36636328749674	8.03400440574639e-08	7.13419591230279e-05		D7	Gate	pM	vs	p2	pM vs p2	3	1
646	Frem2	344.457643828086	1.34211156569979	0.327184991118932	4.10199612491372	4.09601134788376e-05	0.0103251779868618		D7	Gate	pM	vs	p2	pM vs p2	1	2
647	Gas1	335.803787017818	-1.33204274978763	0.2936029704626	-4.53688444530676	5.70913675712373e-06	0.00255353794774743		D7	Gate	pM	vs	p2	pM vs p2	1	2
648	Gbp8	107.897911689442	-2.96215996450259	0.699957505463769	-4.23191399675036	2.31711015290583e-05	0.00700044219558867		D7	Gate	pM	vs	p2	pM vs p2	1	2
649	H19	301.863092621926	-1.91044486945968	0.498138135058635	-3.83517087932809	0.00012547702666419	0.0236775149315326		D7	Gate	pM	vs	p2	pM vs p2	1	2
650	Hes2	332.491646712815	-4.6193980254906	0.81452522703472	-5.67127680293896	1.41737173102877e-08	1.52833168940074e-05		D7	Gate	pM	vs	p2	pM vs p2	3	1
651	Hpca	380.099722810943	-1.52300227172039	0.406755417317482	-3.7442704064385	0.000180918727005392	0.0294702519616942		D7	Gate	pM	vs	p2	pM vs p2	2	1
652	Igsf21	515.379736135118	1.64936873680894	0.356655918130049	4.62453769295797	3.75434812108513e-06	0.00182824642696455		D7	Gate	pM	vs	p2	pM vs p2	3	2
653	Igsf8	5185.26482720043	1.12320232247058	0.295113357368059	3.80600299656972	0.000141230671738191	0.0250825673007028		D7	Gate	pM	vs	p2	pM vs p2	1	2
654	Irx3	597.082036263695	-2.62144290815301	0.395489526637387	-6.62834975793565	3.39460384184565e-11	5.12449395965019e-08		D7	Gate	pM	vs	p2	pM vs p2	3	2
655	Irx5	249.013117107947	-1.50323873653342	0.419610943355249	-3.58245837087417	0.000340375871191625	0.0439172149701604		D7	Gate	pM	vs	p2	pM vs p2	2	2
656	Isl1	2397.95187448535	3.5360024112005	0.35785459098002	9.88111512420954	5.02703413499656e-23	3.79440536509541e-19		D7	Gate	pM	vs	p2	pM vs p2	4	2
657	Kcnip2	88.6751495852807	-2.79854791266199	0.730679395988235	-3.83006271701009	0.000128110603045573	0.0237146219411705		D7	Gate	pM	vs	p2	pM vs p2	2	1
658	Lhx3	2848.57201945523	3.60337168808633	0.386072742526746	9.33340091430229	1.02527152500806e-20	5.15916631384055e-17		D7	Gate	pM	vs	p2	pM vs p2	3	2
659	Lhx4	248.996001052349	1.72937351982532	0.387327752349273	4.46488409192496	8.01121098578593e-06	0.00335936780670623		D7	Gate	pM	vs	p2	pM vs p2	2	2
660	Lrrn3	565.868722149806	-1.60911274431871	0.373514810096916	-4.30802929581613	1.64715572417818e-05	0.0057346878122545		D7	Gate	pM	vs	p2	pM vs p2	3	1
661	Ly6h	851.119259435123	-2.33205778159675	0.476077795018162	-4.89848047104945	9.65806356117471e-07	0.000694276797711873		D7	Gate	pM	vs	p2	pM vs p2	4	2
662	Map7	240.415202613808	-1.6070787786606	0.373323794082827	-4.30478529398008	1.67147763473237e-05	0.0057346878122545		D7	Gate	pM	vs	p2	pM vs p2	4	1
663	Msx1	227.149433709105	-1.96014734750167	0.459621758275665	-4.26469659499028	2.00174025088807e-05	0.00656918931030571		D7	Gate	pM	vs	p2	pM vs p2	3	2
664	Mybl1	296.788377957849	-2.98781769251838	0.537625231565826	-5.55743576955345	2.73766675386859e-08	2.75518782109335e-05		D7	Gate	pM	vs	p2	pM vs p2	3	1
665	Ndnf	559.548391264276	-1.69467496956987	0.450216747579947	-3.76413134046939	0.000167129030114355	0.0283480880742282		D7	Gate	pM	vs	p2	pM vs p2	3	2
666	Nell1	151.550705889397	2.04892405563873	0.542523602114469	3.77665422785869	0.000158949151034665	0.0275804182071184		D7	Gate	pM	vs	p2	pM vs p2	1	2
667	Neurod4	4177.82608061262	1.51619833446993	0.312049452372739	4.8588399144468	1.18075553965075e-06	0.000810212983025807		D7	Gate	pM	vs	p2	pM vs p2	2	2
668	Neurog2	2891.16298339791	1.41456396116469	0.384622737329714	3.67779599039168	0.000235258001667154	0.0328838406774756		D7	Gate	pM	vs	p2	pM vs p2	4	2
669	Nfe2	104.18129151981	1.90337693568973	0.479931236031253	3.96593676925371	7.31082432277914e-05	0.0159948121705325		D7	Gate	pM	vs	p2	pM vs p2	1	2
670	Ntrk2	92.2675276302113	-1.78658948449754	0.501627796269431	-3.56158390301389	0.000368624267605493	0.046372932864771		D7	Gate	pM	vs	p2	pM vs p2	1	2
671	Olfm2	958.074931707935	-1.83993532580684	0.295578852305586	-6.22485442194158	4.82003354133482e-10	6.61483875818095e-07		D7	Gate	pM	vs	p2	pM vs p2	2	1
672	Olig1	325.847190875592	3.91312274860543	0.439426248825571	8.90507282863462	5.33510095668801e-19	2.01346710105406e-15		D7	Gate	pM	vs	p2	pM vs p2	4	2
673	Olig2	516.200674632609	3.85944143461964	0.375456414470653	10.2793327956881	8.73300447848417e-25	1.31833435607197e-20		D7	Gate	pM	vs	p2	pM vs p2	4	2
674	Pam	349.135790485595	-1.74543504288151	0.489015968691449	-3.56928025796805	0.000357963326412414	0.0454102048363177		D7	Gate	pM	vs	p2	pM vs p2	2	1
675	Pax6	1622.52385607703	-1.22895718157101	0.303592053129355	-4.04805451560146	5.1645119042457e-05	0.0119879241877745		D7	Gate	pM	vs	p2	pM vs p2	3	2
676	Pcdh8	346.34311847857	-4.05233578412524	0.687161673413764	-5.89720867869938	3.6970218993629e-09	4.29309558406018e-06		D7	Gate	pM	vs	p2	pM vs p2	4	2
677	Pde2a	127.225673903058	1.86193844399014	0.441082049602294	4.22129725222093	2.42900372693491e-05	0.00705158466573257		D7	Gate	pM	vs	p2	pM vs p2	2	2
678	Pdzph1	1031.76536401255	-1.92682078792422	0.399640053066129	-4.82139058170275	1.42560911253862e-06	0.000904373208236155		D7	Gate	pM	vs	p2	pM vs p2	4	2
679	Penk	126.621315747978	-3.22875805261434	0.601056625170532	-5.37180344979689	7.79530513196397e-08	7.13419591230279e-05		D7	Gate	pM	vs	p2	pM vs p2	3	1
680	Phlda1	296.319806682984	-1.8160811740122	0.401179124613497	-4.52685860901123	5.98669662607392e-06	0.0025821477790632		D7	Gate	pM	vs	p2	pM vs p2	3	2
681	Phyhipl	821.057108092585	-1.4845327323178	0.400525162447699	-3.70646558944134	0.000210171776634883	0.0305043719085848		D7	Gate	pM	vs	p2	pM vs p2	2	1
682	Plp1	155.072156061705	1.38878860472287	0.37321410642947	3.72115785764203	0.000198311418327472	0.03023948657648		D7	Gate	pM	vs	p2	pM vs p2	1	2
683	Ppp1r17	432.951961873052	-2.46350601606673	0.51682877180092	-4.76658063652784	1.87378756719371e-06	0.00105311338432635		D7	Gate	pM	vs	p2	pM vs p2	3	2
684	Rab30	285.274277003921	-3.38163828288201	0.397451679143466	-8.50830040564843	1.76501411965448e-17	5.32893063006081e-14		D7	Gate	pM	vs	p2	pM vs p2	4	2
685	Ralgps2	1124.32535065335	1.28945728501759	0.252222198329982	5.1123861958042	3.18114635085313e-07	0.000240112926562394		D7	Gate	pM	vs	p2	pM vs p2	2	2
686	Rasl11b	1009.80703427031	1.25666195836377	0.306398760253305	4.1013937436459	4.1066907728047e-05	0.0103251779868618		D7	Gate	pM	vs	p2	pM vs p2	2	2
687	Rassf4	244.110109199012	-2.39714569469413	0.497364842326917	-4.81969268973477	1.43779524361869e-06	0.000904373208236155		D7	Gate	pM	vs	p2	pM vs p2	3	1
688	Rgs16	521.326811401735	2.07135533391743	0.567549862200013	3.64964467771725	0.000262603303330906	0.0363693529090216		D7	Gate	pM	vs	p2	pM vs p2	4	2
689	Slit3	766.525366392348	1.69984838636392	0.448292843332541	3.79182583805601	0.000149543776428693	0.0262501494065994		D7	Gate	pM	vs	p2	pM vs p2	2	2
690	Sstr2	440.265660800638	-1.4373638636729	0.406340803109816	-3.53733578482013	0.000404185443471594	0.0488126676371774		D7	Gate	pM	vs	p2	pM vs p2	2	1
691	Tbc1d9	235.660787214442	1.24783521399344	0.343320785087517	3.63460433563715	0.000278407572886313	0.0375091918307946		D7	Gate	pM	vs	p2	pM vs p2	2	1
692	Top1mt	508.57303988083	-1.30334762168164	0.330582343722238	-3.9425808620219	8.06094589942671e-05	0.0173840056139637		D7	Gate	pM	vs	p2	pM vs p2	2	1
693	Trp53i11	8739.31947062289	1.39757320528754	0.374492847910427	3.73190893520567	0.000190034204638044	0.0298828786793324		D7	Gate	pM	vs	p2	pM vs p2	3	2
694	Vsx1	345.34251661984	-4.99042064034936	0.68501845890316	-7.28508929283443	3.214573197227e-13	8.08786616422314e-10		D7	Gate	pM	vs	p2	pM vs p2	4	1
695	Wnt5b	194.667200969338	-1.5375744256857	0.398395968211306	-3.85941261551669	0.000113659890114954	0.0219975602714788		D7	Gate	pM	vs	p2	pM vs p2	2	1
696	Alpl	1578.36488881923	3.62547690254447	0.392515217708803	9.23652571665162	2.5463085416704e-20	4.63619127724638e-17		D9	Gate	p2	vs	p1	p2 vs p1	3	1
697	Ccnf	1401.08821789867	1.21171344220979	0.27885790284686	4.3452720178966	1.39103177604292e-05	0.00182538458106677		D9	Gate	p2	vs	p1	p2 vs p1	2	1
698	Cdh20	92.1805447406663	4.9841586566088	0.705909730633941	7.06061758368564	1.65764208516138e-12	1.34140081180337e-09		D9	Gate	p2	vs	p1	p2 vs p1	2	1
699	Cdkn1c	10332.1466308291	-2.86147270714338	0.327339319077641	-8.74161012861602	2.29811356776208e-18	3.0431202025475e-15		D9	Gate	p2	vs	p1	p2 vs p1	2	1
700	Chrna3	430.777316681365	-2.26223209886895	0.366853608290671	-6.16657993200521	6.97828133561034e-10	3.17642643545313e-07		D9	Gate	p2	vs	p1	p2 vs p1	2	1
701	Dbx1	1976.72204729439	-4.18730734656208	0.438685366458635	-9.5451265684216	1.3594150496887e-21	2.82874851625224e-18		D9	Gate	p2	vs	p1	p2 vs p1	4	1
702	Dbx2	1106.2959396792	-3.40971728356681	0.499953257652038	-6.82007213950377	9.09948052640519e-12	6.31157301655324e-09		D9	Gate	p2	vs	p1	p2 vs p1	3	1
703	Dlk1	213.995238571613	1.5173629849457	0.408325817972503	3.71605937748438	0.000202354047566777	0.0145915299844439		D9	Gate	p2	vs	p1	p2 vs p1	2	1
704	Dll4	194.695593509607	3.12112384244636	0.610173445453378	5.11514203986256	3.13504951552788e-07	8.30275113512347e-05		D9	Gate	p2	vs	p1	p2 vs p1	4	1
705	Fat4	790.4925686241	-2.30621047893444	0.232768310088951	-9.90775109400905	3.85219346284966e-23	1.12222099959736e-19		D9	Gate	p2	vs	p1	p2 vs p1	4	1
706	Foxn4	298.282241207668	5.05595966296538	1.0305533690946	4.90606291201329	9.29227305625038e-07	0.000211486327089598		D9	Gate	p2	vs	p1	p2 vs p1	2	1
707	Frzb	835.071191458691	-3.83097722860422	0.958107731373723	-3.9984827417178	6.37498283910892e-05	0.00614953642612322		D9	Gate	p2	vs	p1	p2 vs p1	4	1
708	Gbp8	226.293090616728	-1.60744083893073	0.363287211898661	-4.42471076955807	9.65715786821938e-06	0.00135255924527388		D9	Gate	p2	vs	p1	p2 vs p1	2	1
709	Gfra3	100.527774710537	-2.61595178805613	0.494554828259638	-5.28950813656352	1.22645726583994e-07	3.50285814396559e-05		D9	Gate	p2	vs	p1	p2 vs p1	3	1
710	Gli3	408.78787336256	-1.82834075925574	0.409236652378591	-4.46768574766933	7.90703459897955e-06	0.00116337238352259		D9	Gate	p2	vs	p1	p2 vs p1	2	1
711	Hes2	714.22329045002	6.59634371476824	0.550522492527826	11.9819695004284	4.41703714095011e-33	6.43385629950793e-29		D9	Gate	p2	vs	p1	p2 vs p1	3	1
712	Hpca	1055.45014992326	2.63727814960429	0.396423800584332	6.65267359254648	2.8781603430206e-11	1.74680348151825e-08		D9	Gate	p2	vs	p1	p2 vs p1	3	1
713	Id4	636.443733018747	-1.56870276628549	0.382748074658885	-4.09852555805423	4.1579033215108e-05	0.00435712372526088		D9	Gate	p2	vs	p1	p2 vs p1	2	1
714	Igf2	1801.1178727574	3.07510150747428	0.333709696848121	9.21490006589118	3.1156839349894e-20	5.04256135522841e-17		D9	Gate	p2	vs	p1	p2 vs p1	2	1
715	Jag1	1378.17937694431	-3.04594200351538	0.483022040317048	-6.30601038726116	2.86319828329553e-10	1.48947664980295e-07		D9	Gate	p2	vs	p1	p2 vs p1	3	1
716	Kif18b	459.621399417029	1.47276707751521	0.397042172746922	3.70934671076859	0.000207794717907026	0.014836950299185		D9	Gate	p2	vs	p1	p2 vs p1	2	1
717	Lhfp	993.834487626746	1.47858245774338	0.299097519964253	4.94347949765713	7.67404240030833e-07	0.000180290486456276		D9	Gate	p2	vs	p1	p2 vs p1	2	1
718	Lhx1	237.296370690778	-1.64807235371234	0.430253060485571	-3.83047212227235	0.000127897623677913	0.0106454673513856		D9	Gate	p2	vs	p1	p2 vs p1	2	1
719	Lhx3	541.055527271935	3.0385545197579	0.274511134360293	11.0689663894282	1.77435293358137e-28	1.29226124152731e-24		D9	Gate	p2	vs	p1	p2 vs p1	2	1
720	Msx1	324.058741208562	-2.00691091641304	0.431370498012188	-4.65240651750909	3.28083485672222e-06	0.000589983216333528		D9	Gate	p2	vs	p1	p2 vs p1	2	1
721	Msx3	102.993599466513	-2.71479626181674	0.530312951178912	-5.11923432339643	3.06778602744158e-07	8.27506875476185e-05		D9	Gate	p2	vs	p1	p2 vs p1	2	1
722	Ndnf	1009.88923349138	-1.8914013051213	0.272371465282167	-6.94419770867657	3.80617146387544e-12	2.91793123909525e-09		D9	Gate	p2	vs	p1	p2 vs p1	2	1
723	Neurog2	2025.57110818537	-1.47478690229414	0.35547414613339	-4.14878808581689	3.34240036226253e-05	0.00374503105205508		D9	Gate	p2	vs	p1	p2 vs p1	2	1
724	Nkx6-1	173.363633395935	4.42538793431066	0.529125686444212	8.36358552927151	6.08403851194223e-17	7.38500874707921e-14		D9	Gate	p2	vs	p1	p2 vs p1	4	1
725	Pax3	108.550565534448	-3.67558354113287	0.474330826954092	-7.74898727273446	9.26283012291519e-15	9.63731311217019e-12		D9	Gate	p2	vs	p1	p2 vs p1	3	1
726	Pdlim3	985.555901178857	1.97784684899749	0.296378619685794	6.67337897414565	2.49979746231361e-11	1.58313260156783e-08		D9	Gate	p2	vs	p1	p2 vs p1	2	1
727	Penk	476.574279437475	4.87524819195504	0.446252916476018	10.9248545207369	8.76807935364925e-28	4.2571947955085e-24		D9	Gate	p2	vs	p1	p2 vs p1	2	1
728	Pltp	452.27280112432	1.32828206202459	0.315515809465445	4.20987482140753	2.55512217181794e-05	0.00302584630526018		D9	Gate	p2	vs	p1	p2 vs p1	2	1
729	Prdm12	91.4528238342482	-4.56194923353585	0.474403268888508	-9.61618423124309	6.8318618794974e-22	1.65854833561265e-18		D9	Gate	p2	vs	p1	p2 vs p1	2	1
730	Ptn	300.754137254508	-1.61421752742633	0.486193075055985	-3.32011624649415	0.000899799721923942	0.0478338786479713		D9	Gate	p2	vs	p1	p2 vs p1	2	1
731	Rgs2	326.113282798574	-1.59123456060313	0.328373389455974	-4.84580849635648	1.26097104603506e-06	0.000266192815312271		D9	Gate	p2	vs	p1	p2 vs p1	2	1
732	Scg2	141.89307436541	2.85832387935395	0.624908424894905	4.57398838851414	4.78526370688406e-06	0.0007941776699102		D9	Gate	p2	vs	p1	p2 vs p1	2	1
733	Sez6	336.218246066212	2.28043923837344	0.579775887202463	3.93331162732039	8.37835026243358e-05	0.00772399050143086		D9	Gate	p2	vs	p1	p2 vs p1	2	1
734	Slit1	113.432435193869	1.83965306465872	0.49461161608831	3.71938912233364	0.000199705189233724	0.0145445289318921		D9	Gate	p2	vs	p1	p2 vs p1	2	1
735	Sp9	158.558738534414	-2.48656649644574	0.467143107824998	-5.32292236531777	1.02113332917098e-07	2.9747656145409e-05		D9	Gate	p2	vs	p1	p2 vs p1	2	1
736	Sparcl1	380.548245263098	3.16221981756001	0.430820012106508	7.34000215565251	2.1359041436762e-13	2.07410531711917e-10		D9	Gate	p2	vs	p1	p2 vs p1	2	1
737	Spon1	1281.32437745117	1.98888592277515	0.515379349853774	3.85907181445947	0.000113818490486796	0.00977767048609386		D9	Gate	p2	vs	p1	p2 vs p1	2	1
738	Stmn2	4690.01789419551	1.18975001467369	0.304471447583257	3.90759141494984	9.32207756310147e-05	0.00838181369037876		D9	Gate	p2	vs	p1	p2 vs p1	2	1
739	Vsx1	799.560776067972	5.22633907014266	0.524835827266362	9.95804554228767	2.32590088411096e-23	8.46976806949007e-20		D9	Gate	p2	vs	p1	p2 vs p1	4	1
740	Zcchc12	176.293464171133	2.37716996658168	0.456375739975775	5.20880002672329	1.90065821298212e-07	5.22358255288633e-05		D9	Gate	p2	vs	p1	p2 vs p1	2	1
741	1700042O10Rik	736.288691765286	5.06398349269482	0.400112887367466	12.6563868662496	1.03137978710809e-36	1.28406783494957e-33		D9	Gate	pM	vs	p1	pM vs p1	2	2
742	3110035E14Rik	446.935391318918	-2.48598642135293	0.324266518370384	-7.66649123642603	1.7676523609018e-14	4.5532286675643e-12		D9	Gate	pM	vs	p1	pM vs p1	1	2
743	Abca1	253.229756092075	1.45132044259158	0.36430058488022	3.983854275361	6.78064616628143e-05	0.00352971615763919		D9	Gate	pM	vs	p1	pM vs p1	1	2
744	Acot1	2840.57234945566	1.1990000226326	0.283513931846928	4.22906914951872	2.34660217248686e-05	0.00135359986320284		D9	Gate	pM	vs	p1	pM vs p1	2	1
745	Acsbg1	835.638701918332	2.13722336242013	0.262941754259029	8.12812468085502	4.35982657687972e-16	1.35699602205381e-13		D9	Gate	pM	vs	p1	pM vs p1	3	2
746	Adamts20	155.332608496116	-2.2871549632395	0.417331340779916	-5.48042943279846	4.24294723952413e-08	4.73056953421571e-06		D9	Gate	pM	vs	p1	pM vs p1	2	2
747	Adamtsl1	160.561031792558	3.21025494452472	0.471418473806632	6.80977756048125	9.77497671383774e-12	1.87228400134277e-09		D9	Gate	pM	vs	p1	pM vs p1	3	1
748	Adcyap1r1	486.771092831181	1.57838464639191	0.376289354051049	4.19460351295981	2.73349301578971e-05	0.0015469085475719		D9	Gate	pM	vs	p1	pM vs p1	1	2
749	Agtr1a	85.7580879267744	-1.62019937990949	0.342780782560912	-4.72663422903991	2.28271915289523e-06	0.000180840327301898		D9	Gate	pM	vs	p1	pM vs p1	2	1
750	Aig1	275.683892472856	-1.79366420164771	0.361626922788417	-4.95998524616807	7.0498533793755e-07	6.42224448096769e-05		D9	Gate	pM	vs	p1	pM vs p1	2	2
751	Akap2	449.677090113449	-1.55064153096019	0.240989171795654	-6.43448632735688	1.23891589422612e-10	2.2035004118736e-08		D9	Gate	pM	vs	p1	pM vs p1	1	2
752	Akr1b8	215.229907947813	-3.02176426459707	0.306992959453038	-9.84310607637671	7.34087614093002e-23	4.38690758181978e-20		D9	Gate	pM	vs	p1	pM vs p1	1	2
753	Akr1c13	247.957238409513	3.1275654743793	0.544598327748068	5.74288482910312	9.30770359394721e-09	1.18852215122711e-06		D9	Gate	pM	vs	p1	pM vs p1	1	2
754	Amotl2	698.255570029173	1.28923671768886	0.328488586225871	3.92475346708811	8.68186040641631e-05	0.00435258370710939		D9	Gate	pM	vs	p1	pM vs p1	1	2
755	Ank2	383.336368706812	-1.34999406701308	0.339102262189676	-3.98108245664832	6.86021443713259e-05	0.00355873623926253		D9	Gate	pM	vs	p1	pM vs p1	2	2
756	Arhgef4	208.215651435548	3.03417343567413	0.635061937508264	4.77775986320177	1.77258891569503e-06	0.000147124880002687		D9	Gate	pM	vs	p1	pM vs p1	2	1
757	Arl4d	861.663458599541	-1.1713352454528	0.275805104606282	-4.24696724567482	2.1668362256328e-05	0.00128462433376802		D9	Gate	pM	vs	p1	pM vs p1	2	1
758	Bhlhe22	155.761190048266	-4.34120269025234	0.50533028932381	-8.59082224432138	8.6349133962667e-18	3.30783605487755e-15		D9	Gate	pM	vs	p1	pM vs p1	3	2
759	Boc	384.419299213825	-2.43213402877292	0.314483309215258	-7.73374598112033	1.04427301798473e-14	2.88915534975775e-12		D9	Gate	pM	vs	p1	pM vs p1	2	1
760	Capn5	143.492209417176	2.16071351652438	0.510752891891191	4.23044793446748	2.33226422879994e-05	0.00135054370458415		D9	Gate	pM	vs	p1	pM vs p1	3	1
761	Car14	3480.06109244046	1.35112105328744	0.225658921529705	5.98744797736516	2.13159088628646e-09	3.09184153797278e-07		D9	Gate	pM	vs	p1	pM vs p1	1	2
762	Ccnd1	3677.15847614528	-4.23196718434324	0.291619955918476	-14.5119258763153	1.01821141730505e-47	1.69023095272638e-44		D9	Gate	pM	vs	p1	pM vs p1	3	2
763	Cd82	265.938615313905	1.07754370854737	0.3143572542194	3.42776791082201	0.000608565492373405	0.0215961245987142		D9	Gate	pM	vs	p1	pM vs p1	2	1
764	Cdh22	92.9784672517877	2.53763429338812	0.50911960765672	4.98435781145392	6.21679424015368e-07	5.76887614583204e-05		D9	Gate	pM	vs	p1	pM vs p1	2	1
765	Cdkn1c	10023.3306298747	-4.05100941311188	0.366697768516132	-11.0472704251912	2.25981623264018e-28	2.25077696770962e-25		D9	Gate	pM	vs	p1	pM vs p1	3	2
766	Chn2	125.929630695278	-1.16947436971652	0.292660721576274	-3.99600726540178	6.44197576002656e-05	0.00337695150367708		D9	Gate	pM	vs	p1	pM vs p1	1	2
767	Chrna3	361.235862583443	-4.85226600441272	0.459636077404972	-10.5567561880865	4.72715851228189e-26	4.41398426084322e-23		D9	Gate	pM	vs	p1	pM vs p1	2	2
768	Chrnb4	103.017699939722	-5.42862289012217	0.692279998975883	-7.84165785253502	4.4463651886751e-15	1.2774749215155e-12		D9	Gate	pM	vs	p1	pM vs p1	2	1
769	Ckb	146746.067235365	1.27100011584972	0.185877117118796	6.8378514555797	8.03896874443477e-12	1.55976874080332e-09		D9	Gate	pM	vs	p1	pM vs p1	3	1
770	Cldn3	202.360401526336	3.4848309363815	0.561609471542458	6.20507864087552	5.46695579451713e-10	8.78239995377268e-08		D9	Gate	pM	vs	p1	pM vs p1	2	2
771	Cnr1	92.4943798694514	-2.21147987968135	0.595470435212115	-3.71383657174112	0.000204140653299138	0.00891772327569919		D9	Gate	pM	vs	p1	pM vs p1	1	2
772	Cntn2	258.451025047164	3.07168001717153	0.434122260544751	7.07561048198055	1.48792261195893e-12	3.08743941981478e-10		D9	Gate	pM	vs	p1	pM vs p1	2	2
773	Crabp1	5829.41541468396	-2.79435113345674	0.353601379476976	-7.90254590519405	2.73263645900767e-15	8.00501739168129e-13		D9	Gate	pM	vs	p1	pM vs p1	3	2
774	Crnde	149.963188583336	-1.79439744481869	0.38007565008019	-4.72115865470493	2.34504923748022e-06	0.000184394924252392		D9	Gate	pM	vs	p1	pM vs p1	3	2
775	Crybg3	153.862572223821	-1.79857123588883	0.423672337460331	-4.24519393140042	2.18404443275933e-05	0.00128819880723493		D9	Gate	pM	vs	p1	pM vs p1	1	2
776	Crym	259.97365366612	-3.3232571631882	0.359473666074577	-9.2447861326753	2.35711615487293e-20	1.25768983406434e-17		D9	Gate	pM	vs	p1	pM vs p1	2	2
777	Cxcl14	309.035109666138	-1.46147282195638	0.248928254967206	-5.87106040713986	4.33016444067651e-09	5.82816727420784e-07		D9	Gate	pM	vs	p1	pM vs p1	2	2
778	Cyp26a1	2026.53792263547	3.31572951367292	0.405465548111667	8.17758630570446	2.89586006664202e-16	9.4052498686156e-14		D9	Gate	pM	vs	p1	pM vs p1	3	2
779	Dach2	148.355370351433	2.18064294228899	0.34800463427454	6.26613190607308	3.70126840036217e-10	6.07658790125394e-08		D9	Gate	pM	vs	p1	pM vs p1	2	2
780	Dbx1	2036.05279884536	-6.5794498758306	0.444432415757004	-14.8041628885773	1.37690534174266e-49	2.93870940080505e-46		D9	Gate	pM	vs	p1	pM vs p1	4	2
781	Dbx2	1161.17663258228	-3.92314813255271	0.298552303206475	-13.1405723232338	1.92763241462093e-39	2.61807529767606e-36		D9	Gate	pM	vs	p1	pM vs p1	3	1
782	Dcx	434.82762434079	-1.57231265804561	0.256550037280005	-6.1286783456186	8.86120630866259e-10	1.37902523178562e-07		D9	Gate	pM	vs	p1	pM vs p1	1	2
783	Ddc	2054.32033999785	4.83315417377213	0.253003643247421	19.1031010926812	2.37926848018446e-81	1.77731355469779e-77		D9	Gate	pM	vs	p1	pM vs p1	2	2
784	Dmd	116.205610237132	-1.9773839994254	0.393867607760311	-5.02042808412095	5.155645107632e-07	4.84436087471837e-05		D9	Gate	pM	vs	p1	pM vs p1	3	2
785	Egln3	660.052530970719	1.4549243904474	0.330463229805535	4.40268162755527	1.06921012464978e-05	0.000685579367479304		D9	Gate	pM	vs	p1	pM vs p1	3	1
786	Emilin2	173.171303825391	-1.63092057858597	0.474019323870142	-3.44062044827684	0.000580382050345774	0.0207935439620285		D9	Gate	pM	vs	p1	pM vs p1	1	2
787	Etv1	418.562015098307	1.47353628760621	0.26715979504085	5.51556152893774	3.4766807936092e-08	4.08989063437177e-06		D9	Gate	pM	vs	p1	pM vs p1	2	2
788	Etv4	109.330415296187	3.98697836449592	0.485190000679533	8.21735476599263	2.08040947814768e-16	7.06393581898326e-14		D9	Gate	pM	vs	p1	pM vs p1	1	2
789	Etv5	113.257261266636	2.59890396296357	0.658211301541879	3.94843412271343	7.86640564408051e-05	0.00401106144445607		D9	Gate	pM	vs	p1	pM vs p1	2	1
790	Fam155a	176.864438266278	1.38667984387715	0.396763007265554	3.49498269365885	0.000474092494992188	0.0177963363698073		D9	Gate	pM	vs	p1	pM vs p1	2	1
791	Fam189a1	236.691513221692	1.91217327423299	0.469047026339175	4.07671974632725	4.56754890801936e-05	0.00246617649789724		D9	Gate	pM	vs	p1	pM vs p1	3	1
792	Fat4	688.214703734415	-4.23944155805014	0.426244876416012	-9.94602350108363	2.62461957719489e-23	1.70486158623007e-20		D9	Gate	pM	vs	p1	pM vs p1	4	2
793	Fgf15	226.882712135315	-3.86625497452974	1.16261564792928	-3.32547990508806	0.000882664626026037	0.0292394889419712		D9	Gate	pM	vs	p1	pM vs p1	4	2
794	Flrt3	273.335694392147	-1.44680522321157	0.305564992279961	-4.73485268196561	2.19214267661411e-06	0.000175621831585759		D9	Gate	pM	vs	p1	pM vs p1	2	1
795	Fn1	863.127212379497	-1.533988911395	0.221862604850072	-6.91413910168243	4.70713122986853e-12	9.25322902292578e-10		D9	Gate	pM	vs	p1	pM vs p1	1	2
796	Frzb	839.938065911381	-6.29514110658646	0.375347986197541	-16.7714796350963	3.94560002556686e-63	1.47368160954922e-59		D9	Gate	pM	vs	p1	pM vs p1	4	2
797	Galnt18	538.974693234044	-2.53839896487297	0.275391828612735	-9.21740843822403	3.04367307192886e-20	1.51574918982057e-17		D9	Gate	pM	vs	p1	pM vs p1	2	2
798	Gas1	445.7138575558	-3.21166712296991	0.582741323365321	-5.51130835277408	3.56176106347434e-08	4.13689390871855e-06		D9	Gate	pM	vs	p1	pM vs p1	3	1
799	Gbp8	158.955392641559	-5.53231295120056	0.564200454510384	-9.80558045810426	1.065327206511e-22	6.12153402510553e-20		D9	Gate	pM	vs	p1	pM vs p1	2	1
800	Gfra3	115.890519777621	-2.21775990834902	0.614035370690716	-3.61177875771929	0.000304103960719133	0.012481629596549		D9	Gate	pM	vs	p1	pM vs p1	3	1
801	Gli3	387.320060106515	-2.38856326913439	0.533557501860721	-4.4766745117528	7.58146997598634e-06	0.000524385006672389		D9	Gate	pM	vs	p1	pM vs p1	3	1
802	Glrx	614.749096759402	-1.62862258087238	0.31028368916083	-5.24881789718638	1.53078300530323e-07	1.55577538090002e-05		D9	Gate	pM	vs	p1	pM vs p1	1	2
803	Gm5868	110.105847365993	4.63295120496767	0.58386333660133	7.93499251372092	2.10508021833702e-15	6.28997969239103e-13		D9	Gate	pM	vs	p1	pM vs p1	2	1
804	Gpm6b	4043.77798419703	1.14207566372026	0.276671703921914	4.12790917007758	3.66076651547768e-05	0.00200336453264603		D9	Gate	pM	vs	p1	pM vs p1	2	1
805	Grrp1	656.419090377872	2.73104965621554	0.298261789219373	9.15655224681443	5.35818587578247e-20	2.50160303075594e-17		D9	Gate	pM	vs	p1	pM vs p1	2	2
806	H19	167.969466270451	1.81689978907674	0.483386819059726	3.75868707510672	0.00017080730322174	0.00770955018167007		D9	Gate	pM	vs	p1	pM vs p1	3	1
807	Hey2	94.2108306577838	1.98921900039648	0.46078138205162	4.31705593559254	1.58124098138679e-05	0.000972170381148917		D9	Gate	pM	vs	p1	pM vs p1	2	2
808	Hoxa4	261.610608658427	-1.38124418735182	0.297094060387571	-4.64918142607741	3.33254981989335e-06	0.000248941471546033		D9	Gate	pM	vs	p1	pM vs p1	2	1
809	Hs3st3a1	118.461316777392	-3.97244669474413	0.599168800762792	-6.62992914465318	3.3584804431121e-11	6.19453059507343e-09		D9	Gate	pM	vs	p1	pM vs p1	2	1
810	Hs3st3b1	318.564764275321	-1.4784797096026	0.408337457455498	-3.62073006678239	0.00029377288879895	0.0120908180679237		D9	Gate	pM	vs	p1	pM vs p1	2	1
811	Id1	6773.18640338539	1.26149646151401	0.311519074277973	4.04949990442114	5.13271988253228e-05	0.00273867268017973		D9	Gate	pM	vs	p1	pM vs p1	2	2
812	Id2	8560.52474455326	-1.8704139116736	0.241160674196015	-7.7558827446026	8.77310572046127e-15	2.4730226313904e-12		D9	Gate	pM	vs	p1	pM vs p1	2	2
813	Igf2	1008.06160169152	2.24359254958542	0.267945060045935	8.37333052231225	5.60122179519443e-17	1.94609892140011e-14		D9	Gate	pM	vs	p1	pM vs p1	2	1
814	Igfbpl1	402.969309410414	-2.21036205726981	0.304545483433123	-7.25790457422823	3.93132726914147e-13	9.03600452322669e-11		D9	Gate	pM	vs	p1	pM vs p1	2	2
815	Igsf8	4909.02014090183	1.1824906038433	0.275130005932874	4.29793398882053	1.72397485016003e-05	0.00105127282699554		D9	Gate	pM	vs	p1	pM vs p1	3	1
816	Insm1	192.412976670905	-1.31211114359668	0.336851300344712	-3.89522362613401	9.81081716798944e-05	0.00479361836819548		D9	Gate	pM	vs	p1	pM vs p1	1	2
817	Irf8	160.887408098524	-1.52291442577259	0.403539212571324	-3.77389452704901	0.000160718730787927	0.00736545349071054		D9	Gate	pM	vs	p1	pM vs p1	1	2
818	Irx3	555.731797634898	-2.74348237329688	0.459114229848102	-5.97559865265898	2.29246758644274e-09	3.29321785975524e-07		D9	Gate	pM	vs	p1	pM vs p1	3	2
819	Irx5	431.929334957808	-1.777220594313	0.501305445662052	-3.5451850956175	0.000392337473635414	0.0153845718008217		D9	Gate	pM	vs	p1	pM vs p1	3	2
820	Isl1	3231.87489965624	6.23835273474588	0.228568610430435	27.293129721522	5.11780649907697e-164	7.646002909621e-160		D9	Gate	pM	vs	p1	pM vs p1	4	2
821	Jag1	1439.30421235467	-3.42935462189106	0.407399021466992	-8.41768006595203	3.84012770952736e-17	1.39930507269119e-14		D9	Gate	pM	vs	p1	pM vs p1	3	1
822	Kalrn	226.83607020167	-1.10091137874573	0.296244521323122	-3.71622527845817	0.000202221293524875	0.00885978335853853		D9	Gate	pM	vs	p1	pM vs p1	1	2
823	Kbtbd11	577.59525265618	2.33666584868954	0.269471290541228	8.67129794790528	4.27222184727742e-18	1.67965774732433e-15		D9	Gate	pM	vs	p1	pM vs p1	2	1
824	Kcnmb4	81.4069474232972	-3.0926884501304	0.514414811109917	-6.01205172039569	1.83189852629584e-09	2.6831925473392e-07		D9	Gate	pM	vs	p1	pM vs p1	2	2
825	Klhdc8b	508.186918036844	1.14751583736168	0.349877692513495	3.27976279115713	0.00103894400466925	0.0333086339694391		D9	Gate	pM	vs	p1	pM vs p1	2	1
826	Lhfp	1680.8858299852	2.41508479889869	0.287289634186725	8.40644600956606	4.22621739354465e-17	1.50332590141803e-14		D9	Gate	pM	vs	p1	pM vs p1	3	1
827	Lhx1os	1301.12931711342	-1.99207148082993	0.361712505330144	-5.50733372906672	3.64309225682164e-08	4.1867537166858e-06		D9	Gate	pM	vs	p1	pM vs p1	2	1
828	Lhx3	1990.91413823337	5.07420240941782	0.347693942796362	14.5938763517364	3.07233003213021e-48	5.73757633500317e-45		D9	Gate	pM	vs	p1	pM vs p1	4	2
829	Lhx4	186.135124758968	4.60853350895447	0.452584780199999	10.1826966141414	2.36903721387177e-24	1.68540076072592e-21		D9	Gate	pM	vs	p1	pM vs p1	2	2
830	LOC102634401	99.6233087076573	-1.67345868513866	0.476690266835942	-3.51057867458956	0.000447132472408026	0.0170848059789665		D9	Gate	pM	vs	p1	pM vs p1	1	2
831	Lrp8	650.651610580875	1.48340341314799	0.243494187617787	6.09215122406324	1.11403369122353e-09	1.69833299457955e-07		D9	Gate	pM	vs	p1	pM vs p1	2	2
832	Lrrc1	234.336240386483	1.83940538707612	0.412941694885112	4.45439491787789	8.41301209713935e-06	0.00056363408399669		D9	Gate	pM	vs	p1	pM vs p1	2	1
833	Lrrc3b	89.421605531744	2.02394177269366	0.407443158798743	4.96742117025798	6.78491246166967e-07	6.25719704798425e-05		D9	Gate	pM	vs	p1	pM vs p1	1	2
834	Lrrn3	702.943107326674	-2.5142661809488	0.252303842072314	-9.96523144593326	2.16369317500224e-23	1.46934436520606e-20		D9	Gate	pM	vs	p1	pM vs p1	2	2
835	Lrrtm1	789.256077360934	-3.5150331111404	0.299390093788667	-11.7406460135638	7.888159424327e-32	9.06531552303426e-29		D9	Gate	pM	vs	p1	pM vs p1	2	2
836	Lurap1l	155.465558817139	-1.4038743881835	0.390860899692542	-3.59174936476842	0.000328465672534993	0.0132629112099265		D9	Gate	pM	vs	p1	pM vs p1	1	2
837	Ly6h	1647.21328053141	-1.77971721614468	0.305768640008773	-5.82047006551625	5.86823527496585e-09	7.62360304417303e-07		D9	Gate	pM	vs	p1	pM vs p1	2	2
838	Map7	239.292867565111	-2.86472665557597	0.351289915441844	-8.15487871882912	3.49530453980803e-16	1.11106063456877e-13		D9	Gate	pM	vs	p1	pM vs p1	2	2
839	Mfng	3073.5787398082	1.47933084899465	0.260565716637963	5.6773810003949	1.36772610814445e-08	1.70281900463984e-06		D9	Gate	pM	vs	p1	pM vs p1	4	1
840	Miat	308.414328603115	-1.00895865449509	0.305930133885149	-3.29800350714672	0.000973749181405223	0.0317877837832535		D9	Gate	pM	vs	p1	pM vs p1	2	1
841	Mlc1	128.774532797347	3.62834799396999	0.610376131853586	5.94444606303895	2.77393285816953e-09	3.90967517934461e-07		D9	Gate	pM	vs	p1	pM vs p1	2	1
842	Mllt3	884.423383603205	-1.14722415028909	0.190791150205446	-6.01298408785601	1.82138921438811e-09	2.6831925473392e-07		D9	Gate	pM	vs	p1	pM vs p1	1	2
843	Msx1	265.11106314109	-4.20068715193104	0.605461438143038	-6.93799288822526	3.97709733413803e-12	7.92237788960295e-10		D9	Gate	pM	vs	p1	pM vs p1	4	2
844	Msx3	91.0969843811374	-5.91015070647797	1.24647464273522	-4.74149293042091	2.12149061965069e-06	0.000171324701932872		D9	Gate	pM	vs	p1	pM vs p1	3	1
845	Mtcl1	213.504142675543	-1.71323200114122	0.411375873371595	-4.16463898842618	3.11845608717081e-05	0.00174493385551805		D9	Gate	pM	vs	p1	pM vs p1	1	2
846	Ncald	356.515859213576	-1.19670229670568	0.355680740499999	-3.36454061308862	0.000766711993099546	0.0260480542829764		D9	Gate	pM	vs	p1	pM vs p1	2	1
847	Ndnf	784.809739941688	-4.69331912987527	0.303728044747635	-15.4523733024881	7.27159503231448e-54	1.81062716304631e-50		D9	Gate	pM	vs	p1	pM vs p1	3	2
848	Ndnl2	5204.54200396078	1.40520943537746	0.181829350678424	7.72817716245747	1.09097447740093e-14	2.96348339861271e-12		D9	Gate	pM	vs	p1	pM vs p1	2	1
849	Ndp	674.69452190977	1.55045899070378	0.275662754302507	5.62447761441988	1.86070180109712e-08	2.24184555712831e-06		D9	Gate	pM	vs	p1	pM vs p1	2	1
850	Neurog1	721.832708895361	-1.93558122896315	0.37684221435486	-5.13631741676498	2.80174289752219e-07	2.77205555556169e-05		D9	Gate	pM	vs	p1	pM vs p1	2	2
851	Nhlh2	706.632598912335	-2.78768715177946	0.239233252047883	-11.6525906324322	2.22587477093562e-31	2.37532636269844e-28		D9	Gate	pM	vs	p1	pM vs p1	2	1
852	Nin	194.555497767376	-1.36114424443253	0.32735545566171	-4.15800079360565	3.21044908971916e-05	0.00178970557464195		D9	Gate	pM	vs	p1	pM vs p1	1	2
853	Nkx6-1	149.689933901215	4.2996083685066	0.557806991265532	7.70805751063071	1.27747182823436e-14	3.40811234175381e-12		D9	Gate	pM	vs	p1	pM vs p1	4	1
854	Nkx6-2	225.30139181819	-2.09601575170312	0.289562060989937	-7.23857174015611	4.53434344214558e-13	1.02641047008568e-10		D9	Gate	pM	vs	p1	pM vs p1	2	1
855	Nmnat2	1315.45255316621	1.38418951886276	0.243908820165202	5.67502855339646	1.38665524405589e-08	1.7121181277847e-06		D9	Gate	pM	vs	p1	pM vs p1	3	1
856	Nnat	77625.9512763513	1.35943724044819	0.257584177975837	5.27764263756803	1.3085633975001e-07	1.35763452490635e-05		D9	Gate	pM	vs	p1	pM vs p1	2	2
857	Nr4a3	114.585177138471	2.9811095933292	0.511535230899996	5.8277698450686	5.61729747534695e-09	7.36161616505995e-07		D9	Gate	pM	vs	p1	pM vs p1	2	2
858	Nrp1	344.816108242989	-1.64697823972168	0.223050594731732	-7.3838773741112	1.53745058258038e-13	3.82825195062514e-11		D9	Gate	pM	vs	p1	pM vs p1	3	1
859	Ntrk2	571.920177561036	1.29023337896467	0.345001577718285	3.73978979313023	0.000184174208226949	0.00823821158955273		D9	Gate	pM	vs	p1	pM vs p1	3	1
860	Olfm2	765.381015557213	-1.75348334035001	0.31456551585984	-5.57430249643546	2.48523574636254e-08	2.94677952782986e-06		D9	Gate	pM	vs	p1	pM vs p1	2	2
861	Olfml3	278.840865579006	2.61859083413555	0.254614465692967	10.2845328406959	8.27423401944668e-25	6.50616085529123e-22		D9	Gate	pM	vs	p1	pM vs p1	2	2
862	Olig1	668.032836029465	7.45094619447591	0.438475332130779	16.992851475288	9.27676299497318e-65	4.61982797149664e-61		D9	Gate	pM	vs	p1	pM vs p1	4	2
863	Olig2	1022.93806451114	7.32620414904825	0.533218514633998	13.7395907080927	5.88072966689169e-43	8.78581012233619e-40		D9	Gate	pM	vs	p1	pM vs p1	4	2
864	Pald1	843.225939381978	1.31604039286538	0.296233690451844	4.44257501858761	8.88886263702838e-06	0.000592855391951803		D9	Gate	pM	vs	p1	pM vs p1	2	1
865	Pam	403.183381427597	-1.62370028217553	0.398310574582351	-4.07646792676309	4.57249591644937e-05	0.00246617649789724		D9	Gate	pM	vs	p1	pM vs p1	2	2
866	Pappa	129.12523006483	4.53225653555569	0.61772228775554	7.33704550636078	2.1836038256056e-13	5.3480395335324e-11		D9	Gate	pM	vs	p1	pM vs p1	3	2
867	Pax3	109.152719344191	-5.64883637458471	1.16259774152427	-4.85880556346048	1.18096038816156e-06	0.000101399702293872		D9	Gate	pM	vs	p1	pM vs p1	4	1
868	Pax6	1327.19533748881	-2.19823919522887	0.252833182785916	-8.69442519770123	3.48589961920833e-18	1.40754973813439e-15		D9	Gate	pM	vs	p1	pM vs p1	4	2
869	Pcdh8	179.422250759959	-3.72448908650876	0.393282641948763	-9.47026054354566	2.79146547299497e-21	1.54461089505722e-18		D9	Gate	pM	vs	p1	pM vs p1	2	2
870	Pcx	166.726424840994	-1.09259484492408	0.336273954835011	-3.24912122754243	0.00115762132473981	0.0364870518810394		D9	Gate	pM	vs	p1	pM vs p1	1	2
871	Pdzph1	1595.85669427842	-2.05037144230084	0.346103223365804	-5.92416164854311	3.13894576339074e-09	4.3023715325741e-07		D9	Gate	pM	vs	p1	pM vs p1	3	2
872	Phactr1	139.766516504464	-2.43520095502532	0.624333833555479	-3.90047891711595	9.60025866203906e-05	0.00473607971161375		D9	Gate	pM	vs	p1	pM vs p1	2	1
873	Phlda1	229.085666458107	-2.67772073984956	0.313928605022529	-8.5297124792352	1.46711894203243e-17	5.47968924849112e-15		D9	Gate	pM	vs	p1	pM vs p1	2	2
874	Phldb2	322.882091878136	-1.31202556893893	0.360072174819314	-3.64378494283074	0.000268657922194014	0.0113326701711966		D9	Gate	pM	vs	p1	pM vs p1	2	1
875	Phyhipl	1014.19884794231	-1.23588425504371	0.3222860990101	-3.83474266758547	0.00012569582163893	0.00596157325487495		D9	Gate	pM	vs	p1	pM vs p1	1	2
876	Pkd2l1	136.98693748328	3.42339374502682	0.44760124395058	7.6483115078313	2.03635431339252e-14	5.15646329526852e-12		D9	Gate	pM	vs	p1	pM vs p1	2	2
877	Pkdcc	377.504652333616	-1.64775797354169	0.269891298935894	-6.10526526804805	1.02630084063807e-09	1.58071490300337e-07		D9	Gate	pM	vs	p1	pM vs p1	3	2
878	Plp1	523.127421880383	1.35482726141553	0.266537352281425	5.08306715670015	3.71388316528224e-07	3.60294899281277e-05		D9	Gate	pM	vs	p1	pM vs p1	3	1
879	Pltp	491.304708424026	1.53234812644176	0.257053202332511	5.96121002398402	2.50376911745846e-09	3.5625057728409e-07		D9	Gate	pM	vs	p1	pM vs p1	2	1
880	Plxna2	636.427540225843	-2.0099984786587	0.27836659175816	-7.2206886105246	5.17249733092123e-13	1.15338970334273e-10		D9	Gate	pM	vs	p1	pM vs p1	1	2
881	Pou3f1	161.425176380394	2.69532272424006	0.473595853468271	5.69118733726548	1.2615899816411e-08	1.5973012140439e-06		D9	Gate	pM	vs	p1	pM vs p1	1	2
882	Pou3f2	2377.22981087768	-1.19422767736831	0.211650655409806	-5.64244733878096	1.67649822929457e-08	2.03633199558219e-06		D9	Gate	pM	vs	p1	pM vs p1	2	1
883	Ppp1r17	218.134842105824	-1.9280850688671	0.388299002636845	-4.96546490146494	6.85366879405087e-07	6.28182894374969e-05		D9	Gate	pM	vs	p1	pM vs p1	4	2
884	Prex1	214.753596748888	1.40985125420541	0.414027351180059	3.40521284448252	0.000661125031005776	0.0231962892485208		D9	Gate	pM	vs	p1	pM vs p1	2	1
885	Proca1	132.497191931174	1.57642309679437	0.47319399553741	3.3314520295297	0.000863941887046563	0.0288109191796331		D9	Gate	pM	vs	p1	pM vs p1	1	2
886	Ptchd2	119.954207728557	-2.50007145318475	0.507123714374796	-4.92990444406045	8.22698475134469e-07	7.3599492326401e-05		D9	Gate	pM	vs	p1	pM vs p1	1	2
887	Ptn	220.835142828105	-4.35857510358824	0.422866411786054	-10.3072151916228	6.53680426008604e-25	5.42554753587142e-22		D9	Gate	pM	vs	p1	pM vs p1	3	2
888	Ptprz1	1114.55637111741	1.43136965694375	0.389973748122594	3.67042567309885	0.000242146876530713	0.0103067644882304		D9	Gate	pM	vs	p1	pM vs p1	3	1
889	Pvr	115.56793303683	1.36260055452323	0.421528174631125	3.23252545506746	0.00122701203525647	0.0384309429910518		D9	Gate	pM	vs	p1	pM vs p1	1	2
890	Rab30	323.936421467732	-4.08643165120706	0.452440141594784	-9.03198296420604	1.68588675078525e-19	7.63246910810052e-17		D9	Gate	pM	vs	p1	pM vs p1	4	2
891	Ralgps2	765.542651305339	1.08009474851662	0.196788431694817	5.48860895538642	4.05111354045163e-08	4.55064934543965e-06		D9	Gate	pM	vs	p1	pM vs p1	2	2
892	Rasgef1c	269.694486249001	3.29964075510438	0.464555801766894	7.10278666751014	1.22266065552524e-12	2.60950717050672e-10		D9	Gate	pM	vs	p1	pM vs p1	2	1
893	Rassf10	213.635567597827	3.64695135276706	0.671637418803512	5.42994069518033	5.63727818450181e-08	6.0590601493854e-06		D9	Gate	pM	vs	p1	pM vs p1	2	1
894	Rgmb	425.458314814767	-1.87426932378948	0.527413982084687	-3.55369669264576	0.000379857026416878	0.0149737835743223		D9	Gate	pM	vs	p1	pM vs p1	2	1
895	Rgs2	287.505737932058	-2.45141670680666	0.247572116253427	-9.90182878388966	4.08731496710703e-23	2.54435356702412e-20		D9	Gate	pM	vs	p1	pM vs p1	2	1
896	Robo1	385.507558140255	-1.86024191538157	0.297603031677571	-6.25074921077077	4.08488359230983e-10	6.63349574664226e-08		D9	Gate	pM	vs	p1	pM vs p1	2	1
897	Runx1t1	315.205780030836	-2.37566067039186	0.405000025117939	-5.86582845198603	4.46895661336958e-09	5.96126891104836e-07		D9	Gate	pM	vs	p1	pM vs p1	1	2
898	Scrn1	1812.48955024258	2.39348703808266	0.228929192643406	10.4551412183194	1.38791864200018e-25	1.21973555949898e-22		D9	Gate	pM	vs	p1	pM vs p1	3	1
899	Scube2	114.965217865607	-3.13236866992267	0.53613335193043	-5.8425178337518	5.1417679977843e-09	6.79805432627411e-07		D9	Gate	pM	vs	p1	pM vs p1	4	1
900	Sept3	370.059143188732	-2.11764762634873	0.475392745303982	-4.4545223865262	8.40801561828219e-06	0.00056363408399669		D9	Gate	pM	vs	p1	pM vs p1	1	2
901	Serpini1	422.998382186626	-2.36727915858671	0.29218237683846	-8.10206003593268	5.40362642960585e-16	1.64755467057778e-13		D9	Gate	pM	vs	p1	pM vs p1	1	2
902	Sez6	358.350574286377	2.45895594531812	0.583731889045993	4.21247492463851	2.52587762657176e-05	0.00145140814388393		D9	Gate	pM	vs	p1	pM vs p1	2	1
903	Sh3bp4	745.273300954347	1.41737666926016	0.358407502644305	3.95465122466147	7.6646379973203e-05	0.00392156478356045		D9	Gate	pM	vs	p1	pM vs p1	3	1
904	Slc10a4	503.248088816227	4.08814172575923	0.468602008509921	8.72412335311763	2.68250570068621e-18	1.11323986578478e-15		D9	Gate	pM	vs	p1	pM vs p1	2	1
905	Slc15a2	96.2065977062161	2.63276205258913	0.52254613459238	5.03833418391441	4.69600998326294e-07	4.46868720700308e-05		D9	Gate	pM	vs	p1	pM vs p1	3	2
906	Slc18a3	914.220384032182	4.50067376698956	0.491025120704312	9.16587273688549	4.91476529720144e-20	2.36859979161902e-17		D9	Gate	pM	vs	p1	pM vs p1	3	2
907	Slc1a2	669.442414101443	-2.61887973872385	0.290583115307605	-9.01249797653095	2.01415454143058e-19	8.8504320144038e-17		D9	Gate	pM	vs	p1	pM vs p1	3	2
908	Slc25a18	138.461434890868	-1.11847507508488	0.340402678036952	-3.28574111559565	0.00101714446995969	0.0328210332207294		D9	Gate	pM	vs	p1	pM vs p1	1	2
909	Slit2	275.385274325237	2.04637291413082	0.287812516403417	7.11009006732177	1.1596725057894e-12	2.5109430777527e-10		D9	Gate	pM	vs	p1	pM vs p1	2	1
910	Slit3	570.728029273203	4.77279905744819	0.308380509736891	15.4769802459965	4.96224919334233e-54	1.48272005897069e-50		D9	Gate	pM	vs	p1	pM vs p1	3	2
911	Smtnl2	91.9375460277769	-1.42298441110928	0.406335788915833	-3.50199133309429	0.000461794640302254	0.0173783675720798		D9	Gate	pM	vs	p1	pM vs p1	1	2
912	Sox2ot	1370.40868306052	1.37295576063446	0.196865651118279	6.9740747196654	3.07890421480815e-12	6.30120944784024e-10		D9	Gate	pM	vs	p1	pM vs p1	3	2
913	Sp9	150.441370598668	-3.50516027890164	0.740376881468953	-4.73429190812548	2.1982116804911e-06	0.000175621831585759		D9	Gate	pM	vs	p1	pM vs p1	2	1
914	Sparcl1	198.466920835889	2.22204604969475	0.383896131019602	5.78814390182351	7.11684313472056e-09	9.16600314075217e-07		D9	Gate	pM	vs	p1	pM vs p1	2	1
915	Spon1	2422.94101236404	3.07336199260479	0.431568480485338	7.12137732845669	1.06853814120545e-12	2.34764115141316e-10		D9	Gate	pM	vs	p1	pM vs p1	3	1
916	Sst	248.593065460728	-2.45644917915986	0.556742440882585	-4.41218236437253	1.02333860832926e-05	0.0006593035427712		D9	Gate	pM	vs	p1	pM vs p1	3	1
917	St7	759.127528171748	-1.50717947176484	0.300531026235308	-5.01505448753488	5.30184386114535e-07	4.95059670534447e-05		D9	Gate	pM	vs	p1	pM vs p1	2	1
918	Stk32a	128.150536201155	2.2271182513407	0.35145827399291	6.33679277496714	2.34597174484065e-10	4.02859975493325e-08		D9	Gate	pM	vs	p1	pM vs p1	2	2
919	Stk33	99.5884791973369	-2.53903695231694	0.524315975484352	-4.84257026494649	1.28170289184737e-06	0.000108184413583049		D9	Gate	pM	vs	p1	pM vs p1	1	2
920	Syndig1	372.174587593183	-2.64985673266243	0.287323758560751	-9.2225465305618	2.90126561297891e-20	1.49465200889327e-17		D9	Gate	pM	vs	p1	pM vs p1	2	2
921	Tagln2	749.600172566476	2.19488074208128	0.299579219639825	7.32654536159123	2.36161282296667e-13	5.69072509276162e-11		D9	Gate	pM	vs	p1	pM vs p1	2	2
922	Tmc6	471.081631125682	1.08294938746973	0.299969368025055	3.61019991674374	0.000305961094271371	0.0125234486257926		D9	Gate	pM	vs	p1	pM vs p1	2	1
923	Tmc7	446.45815510314	1.17785697628726	0.261239345657802	4.50872732559259	6.52176643828745e-06	0.000459599955603842		D9	Gate	pM	vs	p1	pM vs p1	2	2
924	Tmem132e	780.921975740463	1.98072471312109	0.258045449987334	7.67587536698794	1.64292807420777e-14	4.30620095239721e-12		D9	Gate	pM	vs	p1	pM vs p1	2	2
925	Tmem159	601.714580040668	-1.71798617060657	0.26799178181978	-6.41059273885454	1.44954945145641e-10	2.54779632997162e-08		D9	Gate	pM	vs	p1	pM vs p1	2	2
926	Top1mt	258.756972221909	-1.32242414521289	0.388230255752998	-3.40628821586293	0.000658526198852692	0.0231962892485208		D9	Gate	pM	vs	p1	pM vs p1	1	2
927	Tox2	153.47376958607	2.21820422943935	0.538260678692245	4.12105939974787	3.77134164872653e-05	0.00205589989670295		D9	Gate	pM	vs	p1	pM vs p1	2	1
928	Tpd52	2377.9633728609	1.33877358136729	0.183531007379278	7.29453622297529	2.99689592791557e-13	6.99587893172792e-11		D9	Gate	pM	vs	p1	pM vs p1	2	1
929	Trap1a	104.251480277303	-2.6605673300371	0.539069956443196	-4.93547692323947	7.99551346212361e-07	7.19596211591125e-05		D9	Gate	pM	vs	p1	pM vs p1	2	1
930	Upp1	594.9951993201	-1.90922073579184	0.42362266934207	-4.50688991398185	6.57847416611761e-06	0.000461419737285432		D9	Gate	pM	vs	p1	pM vs p1	2	1
931	Utrn	1080.33848805688	1.2537009050307	0.255160185281966	4.91338765742507	8.95160343255283e-07	7.9605330525202e-05		D9	Gate	pM	vs	p1	pM vs p1	2	2
932	Vat1l	162.000026083511	-1.82874539754397	0.422266564663611	-4.3307842736751	1.48579192095173e-05	0.000919295971268103		D9	Gate	pM	vs	p1	pM vs p1	1	2
933	Vegfc	91.3318682563344	-2.08588606224162	0.40369641673024	-5.16696699746895	2.37923253645885e-07	2.38561973789901e-05		D9	Gate	pM	vs	p1	pM vs p1	2	1
934	Vldlr	730.483722339898	2.33293246777435	0.328988639425888	7.09122500960978	1.32930005455134e-12	2.7971468753517e-10		D9	Gate	pM	vs	p1	pM vs p1	2	2
935	1700042O10Rik	621.92378211052	2.76992135758462	0.299851696389798	9.23763777538815	2.51998961630613e-20	1.94476882862615e-17		D9	Gate	pM	vs	p2	pM vs p2	1	2
936	3110035E14Rik	1073.07760089243	-3.4742176371268	0.360643649675859	-9.63338087402722	5.77959280214549e-22	5.29663557861621e-19		D9	Gate	pM	vs	p2	pM vs p2	2	2
937	Abca1	225.68016799025	1.2968157447235	0.287003220789733	4.51847105114401	6.22877875643974e-06	0.000439098956277288		D9	Gate	pM	vs	p2	pM vs p2	1	2
938	Acsbg1	792.769386421536	1.33885925759046	0.250892644866403	5.33638305062064	9.48189810204028e-08	1.08619587398607e-05		D9	Gate	pM	vs	p2	pM vs p2	3	2
939	Adamts20	160.874458578066	-1.92745406577879	0.329628822438617	-5.84734687798038	4.99475247907138e-09	7.70926901059197e-07		D9	Gate	pM	vs	p2	pM vs p2	2	2
940	Adcyap1r1	445.832168014236	1.24933658550493	0.271858653650724	4.59553730855316	4.31635549933359e-06	0.000316453603433642		D9	Gate	pM	vs	p2	pM vs p2	2	2
941	Adgre5	93.6159111272353	1.7327138837002	0.390049172939286	4.44229600755982	8.90040009146156e-06	0.000607007286237679		D9	Gate	pM	vs	p2	pM vs p2	2	1
942	Aig1	273.098186723417	-1.40346040557962	0.250609760559869	-5.60018254055328	2.14126204701204e-08	2.85430230866705e-06		D9	Gate	pM	vs	p2	pM vs p2	2	2
943	Akap2	487.16445791666	-1.36287412580971	0.276146444679917	-4.93533106098623	8.00149157809163e-07	7.4729854146215e-05		D9	Gate	pM	vs	p2	pM vs p2	1	2
944	Akr1b8	449.242883715093	-3.71792372165511	0.433336043307173	-8.5797703170046	9.5062767373792e-18	5.16261243704412e-15		D9	Gate	pM	vs	p2	pM vs p2	2	2
945	Akr1c13	208.674998160402	2.3795865469016	0.448176360549288	5.30948697067637	1.09934242158979e-07	1.23997368675162e-05		D9	Gate	pM	vs	p2	pM vs p2	1	2
946	Alpl	1320.67176748076	-3.79255806173443	0.298965470608153	-12.6856056454267	7.10624139241311e-37	2.08397635073907e-33		D9	Gate	pM	vs	p2	pM vs p2	3	1
947	Amotl2	564.456876893487	1.66779093570956	0.246217810616347	6.77364050770595	1.25581493472909e-11	3.17483006688495e-09		D9	Gate	pM	vs	p2	pM vs p2	2	2
948	Ank2	419.316411715314	-1.21480628601742	0.280147298288137	-4.33631269493081	1.44892783455218e-05	0.000931825826229767		D9	Gate	pM	vs	p2	pM vs p2	1	2
949	Atp1b1	191.097279796984	-1.11630024084317	0.237745998148729	-4.69534818476665	2.66152978123765e-06	0.000209248291894028		D9	Gate	pM	vs	p2	pM vs p2	2	1
950	Bhlhe22	92.5154468827506	-3.01696686395353	0.480004002582337	-6.28529522196227	3.27231242779002e-10	6.62548500616253e-08		D9	Gate	pM	vs	p2	pM vs p2	1	2
951	Btbd17	7681.66182090689	1.09142605311254	0.252025678485159	4.3306144821144	1.48693814359161e-05	0.0009479553912819		D9	Gate	pM	vs	p2	pM vs p2	2	1
952	Capn6	105.568753739152	-4.04585893232646	0.567983593715135	-7.12319682662455	1.05452058236978e-12	3.15559904067104e-10		D9	Gate	pM	vs	p2	pM vs p2	2	1
953	Car14	3153.29261865198	1.17605306420883	0.148594821588655	7.91449561724581	2.48257466603131e-15	1.13756226025054e-12		D9	Gate	pM	vs	p2	pM vs p2	1	2
954	Ccnd1	3643.3542986785	-3.70516088419823	0.353082532104731	-10.4937530104129	9.2288200470249e-26	1.04093991038097e-22		D9	Gate	pM	vs	p2	pM vs p2	3	2
955	Cdkn1c	2501.32065377763	-1.18994661193048	0.329220316311997	-3.61443857797276	0.000300999161953417	0.0109517387387666		D9	Gate	pM	vs	p2	pM vs p2	3	2
956	Cdkn2c	292.936370552235	-1.11281493472007	0.302360764869775	-3.6804210863779	0.000232849113815381	0.00889131915592429		D9	Gate	pM	vs	p2	pM vs p2	2	1
957	Chchd10	294.770833319508	-1.66457179469868	0.174931973781913	-9.51553771852995	1.80775526308734e-21	1.55924208368527e-18		D9	Gate	pM	vs	p2	pM vs p2	2	1
958	Chn2	145.854511644984	-1.1838911450261	0.301450749393068	-3.92731199842666	8.59005190215362e-05	0.00419794451413055		D9	Gate	pM	vs	p2	pM vs p2	1	2
959	Chrna3	118.390777089512	-2.59254751622294	0.448515006914588	-5.78029157610025	7.45712701177109e-09	1.09343853373599e-06		D9	Gate	pM	vs	p2	pM vs p2	2	2
960	Cldn3	168.795158387044	2.57068225311175	0.496812596607753	5.17434998763	2.2870577292744e-07	2.44781952440515e-05		D9	Gate	pM	vs	p2	pM vs p2	2	2
961	Cnr1	97.9577245703064	-1.90253897532131	0.579121008724619	-3.28521836828406	0.00101903360370275	0.0287347879444103		D9	Gate	pM	vs	p2	pM vs p2	1	2
962	Cntn2	220.197173083256	2.26524484796604	0.419689326008518	5.3974325949859	6.76012577743566e-08	7.99384873181767e-06		D9	Gate	pM	vs	p2	pM vs p2	2	2
963	Crabp1	4024.85274204795	-1.69116329696491	0.347213771068448	-4.87066884404053	1.11221112306591e-06	9.76548005839247e-05		D9	Gate	pM	vs	p2	pM vs p2	2	2
964	Crnde	184.972928195425	-1.80336809560978	0.254166821712344	-7.09521440863261	1.29151097566087e-12	3.64181258386834e-10		D9	Gate	pM	vs	p2	pM vs p2	2	2
965	Crybg3	168.865616758654	-1.59445115378685	0.30587859895595	-5.21269274551786	1.86119023368876e-07	2.05192724786303e-05		D9	Gate	pM	vs	p2	pM vs p2	1	2
966	Crym	602.795632520957	-4.14418476531635	0.284729714997843	-14.5548024917166	5.44429502792758e-48	1.99574244986255e-44		D9	Gate	pM	vs	p2	pM vs p2	2	2
967	Cxcl14	440.136679778114	-1.79511005551355	0.299472689835505	-5.99423625740156	2.04443969537639e-09	3.61176135581977e-07		D9	Gate	pM	vs	p2	pM vs p2	1	2
968	Cyp26a1	1871.75299338382	1.8214012509185	0.36244951473464	5.02525504069719	5.02763934287986e-07	4.94766950903674e-05		D9	Gate	pM	vs	p2	pM vs p2	2	2
969	Dach2	141.492119562158	1.32566822233483	0.400687449691434	3.3084845141911	0.000938023722794812	0.0269163245544821		D9	Gate	pM	vs	p2	pM vs p2	1	2
970	Dbx1	186.039772436284	-2.39434689961025	0.492680160161889	-4.85984030455681	1.17480479101787e-06	0.000101929956512988		D9	Gate	pM	vs	p2	pM vs p2	3	2
971	Dcx	712.076987164816	-2.1266230215909	0.270933983401811	-7.8492295240682	4.18600911727685e-15	1.80527799078325e-12		D9	Gate	pM	vs	p2	pM vs p2	3	2
972	Ddc	1801.22139583301	2.42055202416967	0.218486481261153	11.0787267486652	1.59119216479767e-28	2.12105915567529e-25		D9	Gate	pM	vs	p2	pM vs p2	2	2
973	Dll4	169.200861747754	-2.80052764921063	0.470448307422203	-5.95289132732983	2.63446238822317e-09	4.54460258806075e-07		D9	Gate	pM	vs	p2	pM vs p2	2	1
974	Dmd	127.215505525153	-1.75011898887591	0.300554250018196	-5.82297202175632	5.78102361559239e-09	8.64970910973788e-07		D9	Gate	pM	vs	p2	pM vs p2	3	2
975	Emilin2	156.868491140667	-1.08140283341944	0.340437260438632	-3.1765113842889	0.00149057939094892	0.037708787568371		D9	Gate	pM	vs	p2	pM vs p2	2	2
976	Entpd6	1495.23641475954	-1.81623018555528	0.271609396867112	-6.68691954882508	2.27917089230737e-11	5.66431911761068e-09		D9	Gate	pM	vs	p2	pM vs p2	2	1
977	Etv1	379.908634676923	1.23287200123261	0.344070438387872	3.58319653094633	0.000339415040105551	0.0121091064064908		D9	Gate	pM	vs	p2	pM vs p2	2	2
978	Etv4	105.774161889273	1.67991230585486	0.349678584486234	4.80416125089008	1.55401554837188e-06	0.000130208742775868		D9	Gate	pM	vs	p2	pM vs p2	1	2
979	Fam174b	432.839987857219	-1.36298526074058	0.271483491809706	-5.02050880388688	5.15347889393499e-07	5.00155625831574e-05		D9	Gate	pM	vs	p2	pM vs p2	3	1
980	Fam183b	1004.17021087282	-2.37273490564664	0.433378144128862	-5.47497592527675	4.37571095831868e-08	5.3916848556157e-06		D9	Gate	pM	vs	p2	pM vs p2	2	1
981	Fat4	227.608457167195	-1.93357435175428	0.356380813285784	-5.42558487907074	5.77650709862583e-08	6.9733354234895e-06		D9	Gate	pM	vs	p2	pM vs p2	2	2
982	Fbxo32	90.8068458204943	1.65958220110442	0.33836272307941	4.90474301069782	9.35497383316804e-07	8.57324883223394e-05		D9	Gate	pM	vs	p2	pM vs p2	2	1
983	Fgf15	541.156602914291	-4.68148276836945	0.923079360323173	-5.07159294161929	3.94499514719869e-07	3.93506556757649e-05		D9	Gate	pM	vs	p2	pM vs p2	2	2
984	Fn1	816.844155558521	-1.08464324619921	0.158889051329754	-6.82641904600567	8.70603857158343e-12	2.23959023816014e-09		D9	Gate	pM	vs	p2	pM vs p2	1	2
985	Foxn4	249.858225405461	-4.57686671884807	0.51632010351698	-8.86439766275256	7.69187617696015e-19	4.90373827751159e-16		D9	Gate	pM	vs	p2	pM vs p2	3	1
986	Frzb	97.1727584330909	-2.47929753808828	0.665323496811902	-3.7264541985494	0.000194192339780216	0.00775429535256112		D9	Gate	pM	vs	p2	pM vs p2	3	2
987	Galnt18	632.737342948828	-2.36987976589836	0.32411537512301	-7.31184000450126	2.63508764881024e-13	8.98564888244291e-11		D9	Gate	pM	vs	p2	pM vs p2	2	2
988	Glrx	574.666941840113	-1.1436867890812	0.266157296693064	-4.2970333832332	1.73099134525908e-05	0.00107548839387856		D9	Gate	pM	vs	p2	pM vs p2	1	2
989	Grrp1	597.24563929701	1.7473249374986	0.197602580126218	8.84262207701183	9.34980555325038e-19	5.7123416178046e-16		D9	Gate	pM	vs	p2	pM vs p2	2	2
990	Gstk1	816.114077948752	-1.88848782442752	0.338571176855722	-5.57781628656559	2.43556674778039e-08	3.18863528774142e-06		D9	Gate	pM	vs	p2	pM vs p2	2	1
991	Hes2	594.38789401866	-5.47533465444761	0.695611450157717	-7.87125435213319	3.51102984669807e-15	1.56006759521617e-12		D9	Gate	pM	vs	p2	pM vs p2	3	1
992	Hes6	21616.2596985612	-1.09009151297703	0.269560682312802	-4.0439559049345	5.25568080553756e-05	0.00277208804502148		D9	Gate	pM	vs	p2	pM vs p2	2	1
993	Hey2	93.6195976919287	1.09115938810907	0.345935761250722	3.15422546707518	0.00160924706083392	0.0399938807678097		D9	Gate	pM	vs	p2	pM vs p2	1	2
994	Hpca	942.719859572499	-2.25078319872959	0.302003941319082	-7.45282723430263	9.13608898440223e-14	3.26737738483634e-11		D9	Gate	pM	vs	p2	pM vs p2	2	1
995	Id1	5751.26934904197	1.40982887440279	0.302262143888732	4.66425883263031	3.09731333867448e-06	0.000239031081499915		D9	Gate	pM	vs	p2	pM vs p2	1	2
996	Id2	9098.65301325922	-1.60201783451217	0.21122446058974	-7.58443330871491	3.33943383641377e-14	1.36016995398153e-11		D9	Gate	pM	vs	p2	pM vs p2	1	2
997	Igfbpl1	534.358780460037	-2.28532261515043	0.320323508805651	-7.1344205227753	9.7195755631671e-13	3.03230077622807e-10		D9	Gate	pM	vs	p2	pM vs p2	2	2
998	Igsf21	1182.94939722547	1.21884364262415	0.190487506472402	6.39854899250697	1.56860414438867e-10	3.4849155407835e-08		D9	Gate	pM	vs	p2	pM vs p2	3	1
999	Insm1	357.248327681299	-2.14838516416635	0.357181158894021	-6.01483339943975	1.80071796616507e-09	3.21999116315591e-07		D9	Gate	pM	vs	p2	pM vs p2	1	2
1000	Irf8	156.419344929595	-1.12763912564318	0.313832090624039	-3.59312880783137	0.000326730970924769	0.0117135849062833		D9	Gate	pM	vs	p2	pM vs p2	1	2
1001	Irx3	572.27452869881	-2.33980837070152	0.372340446450548	-6.2840564139794	3.29850920991519e-10	6.62548500616253e-08		D9	Gate	pM	vs	p2	pM vs p2	3	2
1002	Irx5	514.378215853753	-1.73126575196247	0.45288732716467	-3.82272951376488	0.000131982533859425	0.0058773271162487		D9	Gate	pM	vs	p2	pM vs p2	2	2
1003	Isl1	2405.72965180293	5.50125918674352	0.283960462443866	19.3733280309438	1.29603260869212e-83	1.90037261412526e-79		D9	Gate	pM	vs	p2	pM vs p2	4	2
1004	Kalrn	254.490869941147	-1.06630437055884	0.246192116752693	-4.33118811692079	1.48306905485104e-05	0.0009479553912819		D9	Gate	pM	vs	p2	pM vs p2	1	2
1005	Kcnip2	98.7037999098622	-2.9304550589969	0.424905380459661	-6.89672382078746	5.32154945878283e-12	1.4187250857115e-09		D9	Gate	pM	vs	p2	pM vs p2	2	1
1006	Kcnmb4	91.0633733329896	-2.7941603981662	0.30594667631347	-9.13283462279984	6.67287527370807e-20	4.6592557208753e-17		D9	Gate	pM	vs	p2	pM vs p2	1	2
1007	Lhx3	1849.08439069286	2.03438705623947	0.270322176951732	7.52578674520931	5.24038116575582e-14	2.02209760614415e-11		D9	Gate	pM	vs	p2	pM vs p2	3	2
1008	Lhx4	177.51822618108	1.83308058868772	0.335660221186626	5.46111952797806	4.73141343042218e-08	5.78139292752337e-06		D9	Gate	pM	vs	p2	pM vs p2	2	2
1009	LOC102634401	108.067436474697	-1.46900042603093	0.395464753940964	-3.71461782976045	0.000203511026118093	0.00800022031091046		D9	Gate	pM	vs	p2	pM vs p2	1	2
1010	Lrp8	608.754962675423	1.11388821168277	0.191183826471324	5.82626800729842	5.66805664764761e-09	8.56811490973783e-07		D9	Gate	pM	vs	p2	pM vs p2	1	2
1011	Lrrc3b	83.4471334190263	1.35896716003345	0.412922545427744	3.29109460135121	0.000997983459075667	0.0282056050521213		D9	Gate	pM	vs	p2	pM vs p2	1	2
1012	Lrrn3	760.694663054487	-2.21109916223568	0.219549759924982	-10.0710616262627	7.41730808288388e-24	7.25066589462175e-21		D9	Gate	pM	vs	p2	pM vs p2	3	2
1013	Lrrtm1	274.749875585335	-1.19618377701754	0.312758650101386	-3.82462252164657	0.000130972601001174	0.00585503429414701		D9	Gate	pM	vs	p2	pM vs p2	1	2
1014	Lurap1l	193.494540014568	-1.50312623031795	0.319388751037175	-4.70625914480936	2.52303756834662e-06	0.00020106141230797		D9	Gate	pM	vs	p2	pM vs p2	1	2
1015	Ly6h	4117.8830988907	-2.97952261381641	0.266042352247736	-11.199429672167	4.10366813829249e-29	6.01720859117828e-26		D9	Gate	pM	vs	p2	pM vs p2	4	2
1016	Map7	202.81087341148	-2.12203734115823	0.260023110252046	-8.16095668996996	3.3238134444562e-16	1.62456921786871e-13		D9	Gate	pM	vs	p2	pM vs p2	4	2
1017	Mllt3	989.114692361287	-1.0949989000607	0.179592199443187	-6.09714065229819	1.07982503421984e-09	2.00423727553995e-07		D9	Gate	pM	vs	p2	pM vs p2	1	2
1018	Msx1	104.376476175874	-2.19722501047567	0.573610176824365	-3.83051957453057	0.000127872959822685	0.00576923449193855		D9	Gate	pM	vs	p2	pM vs p2	3	2
1019	Mtcl1	194.04375092449	-1.16432065825288	0.336142596918747	-3.4637700455867	0.000532661646236444	0.0172255162399026		D9	Gate	pM	vs	p2	pM vs p2	1	2
1020	Mybl1	620.045976537257	-2.99190357096118	0.411294054208436	-7.2743662115887	3.48050620314508e-13	1.1598786921981e-10		D9	Gate	pM	vs	p2	pM vs p2	3	1
1021	Ndnf	325.220952420558	-2.80253110310254	0.237488884022364	-11.8006832809852	3.87154943233396e-32	6.30761436959032e-29		D9	Gate	pM	vs	p2	pM vs p2	3	2
1022	Neurog1	763.663503396244	-1.65015399465321	0.420693448539571	-3.92246183148724	8.76487816702593e-05	0.00425560955506957		D9	Gate	pM	vs	p2	pM vs p2	3	2
1023	Neurog2	2981.77424696662	1.97838223713168	0.272621673418081	7.25687804761477	3.9612654221866e-13	1.29075633078938e-10		D9	Gate	pM	vs	p2	pM vs p2	4	1
1024	Nin	196.82917736226	-1.06858606760851	0.274705819821184	-3.88992875470966	0.000100273656897444	0.00474294397124908		D9	Gate	pM	vs	p2	pM vs p2	1	2
1025	Nnat	71145.3318326636	1.13452501395276	0.210897571836789	5.37950723695745	7.46899924714938e-08	8.76143487687611e-06		D9	Gate	pM	vs	p2	pM vs p2	1	2
1026	Nr4a3	108.706905241641	1.5973093914248	0.415713034430717	3.84233656183567	0.000121868564953437	0.00560175162354937		D9	Gate	pM	vs	p2	pM vs p2	1	2
1027	Olfm2	888.66866214565	-1.66374656388026	0.269172130354382	-6.18097632057908	6.37063727974682e-10	1.21315135627179e-07		D9	Gate	pM	vs	p2	pM vs p2	2	2
1028	Olfml3	261.644823008368	1.55116119833505	0.292975901125421	5.29450098925033	1.19341843279665e-07	1.33580873893872e-05		D9	Gate	pM	vs	p2	pM vs p2	2	2
1029	Olig1	499.081778534396	5.56284322437738	0.34923490155485	15.9286577590347	4.0086994622873e-57	1.95931867385062e-53		D9	Gate	pM	vs	p2	pM vs p2	4	2
1030	Olig2	772.543909563402	4.96633757867466	0.404139065993063	12.2886847537771	1.04187359464688e-34	2.18242750261532e-31		D9	Gate	pM	vs	p2	pM vs p2	4	2
1031	Onecut2	80.1801917571289	-1.39078542006776	0.389076179113365	-3.57458383403762	0.000350785405605306	0.0123941359093749		D9	Gate	pM	vs	p2	pM vs p2	2	1
1032	Pam	363.659743245627	-1.06795204277016	0.293493493013464	-3.63875884199303	0.000273955188173328	0.0102155609968024		D9	Gate	pM	vs	p2	pM vs p2	2	2
1033	Pappa	127.616777287745	1.63404558825352	0.43729316929274	3.73672790475176	0.000186430474209018	0.00765722701211998		D9	Gate	pM	vs	p2	pM vs p2	1	2
1034	Pax6	1183.29753161102	-1.57590647475099	0.17336396382885	-9.09016176110725	9.88918152062084e-20	6.59113948349379e-17		D9	Gate	pM	vs	p2	pM vs p2	3	2
1035	Pcdh8	349.525501294217	-4.24819419801441	0.34339416759049	-12.3711891434351	3.74239451613101e-35	9.14578846500484e-32		D9	Gate	pM	vs	p2	pM vs p2	4	2
1036	Pcx	207.966261172327	-1.27059872768935	0.323469489568169	-3.92803268520192	8.56435735631665e-05	0.00419794451413055		D9	Gate	pM	vs	p2	pM vs p2	1	2
1037	Pdlim3	842.592159844344	-2.2690143998621	0.218177392003626	-10.3998603110279	2.48296920037285e-25	2.6005555275048e-22		D9	Gate	pM	vs	p2	pM vs p2	2	1
1038	Pdzph1	1472.86061377595	-1.5020146004845	0.257612493505744	-5.8305192424645	5.52551663414316e-09	8.43965108400428e-07		D9	Gate	pM	vs	p2	pM vs p2	4	2
1039	Penk	400.120499324788	-4.38637689241784	0.262126851583413	-16.7337945957132	7.43470258804649e-63	5.45075220242628e-59		D9	Gate	pM	vs	p2	pM vs p2	3	1
1040	Phlda1	136.542767752792	-1.29561454046879	0.284776998708016	-4.54957579561119	5.37541695148337e-06	0.000390196726532676		D9	Gate	pM	vs	p2	pM vs p2	3	2
1041	Phyhipl	1094.35695156798	-1.09434349247031	0.235642921502874	-4.6440753895379	3.41602816586752e-06	0.000260881359354768		D9	Gate	pM	vs	p2	pM vs p2	2	2
1042	Pkd2l1	117.489242123803	2.32947564412597	0.394840188178309	5.89979367316577	3.63956418936212e-09	5.92965885651297e-07		D9	Gate	pM	vs	p2	pM vs p2	2	2
1043	Pkdcc	362.254495372736	-1.21228424473553	0.248534601254454	-4.87772824635543	1.07314634979564e-06	9.53669389518391e-05		D9	Gate	pM	vs	p2	pM vs p2	1	2
1044	Plxna2	600.178143795728	-1.505202812969	0.262161612221915	-5.74150730998281	9.38375072580412e-09	1.3358634649754e-06		D9	Gate	pM	vs	p2	pM vs p2	1	2
1045	Pou3f1	137.663829983127	2.12087864354161	0.398278991046079	5.3251080052481	1.00893072293835e-07	1.14681792173993e-05		D9	Gate	pM	vs	p2	pM vs p2	1	2
1046	Ppp1r17	277.356878367854	-1.97147593479659	0.366948026722131	-5.37262988551093	7.75964971526599e-08	9.03013839483692e-06		D9	Gate	pM	vs	p2	pM vs p2	3	2
1047	Proca1	122.250264218496	1.21778850184157	0.361118856613773	3.37226505771763	0.000745526625312131	0.0221737462615655		D9	Gate	pM	vs	p2	pM vs p2	1	2
1048	Ptchd2	114.509323394471	-1.98366637024119	0.47554818872171	-4.17132567694844	3.02832681360291e-05	0.00174820299479762		D9	Gate	pM	vs	p2	pM vs p2	1	2
1049	Ptn	109.734666743071	-2.74948979585424	0.495950824557076	-5.54387584355718	2.95848647882832e-08	3.80528835430347e-06		D9	Gate	pM	vs	p2	pM vs p2	1	2
1050	Pvr	104.063357980091	1.2055500667047	0.331556643076071	3.63603050000752	0.00027687156436952	0.0102519387584603		D9	Gate	pM	vs	p2	pM vs p2	1	2
1051	Rab30	399.968146765065	-3.89874352230583	0.364901805260695	-10.6843634810753	1.20472619074904e-26	1.4720750112461e-23		D9	Gate	pM	vs	p2	pM vs p2	4	2
1052	Ralgps2	694.609029637289	1.01525329187714	0.18118752007372	5.60332903427379	2.10273514692849e-08	2.82866105132224e-06		D9	Gate	pM	vs	p2	pM vs p2	2	2
1053	Rassf4	146.265594759542	-1.80703017331808	0.40355737020254	-4.47775287169495	7.54328507320695e-06	0.000516856023497353		D9	Gate	pM	vs	p2	pM vs p2	3	1
1054	Rgs16	159.707319523334	2.61497697732939	0.542293951731355	4.82206554024931	1.42079243261523e-06	0.000121122554880449		D9	Gate	pM	vs	p2	pM vs p2	4	1
1055	Rsph1	107.992693648142	-3.88131918267403	0.544404203554487	-7.12948055384654	1.00748410496908e-12	3.07765404815867e-10		D9	Gate	pM	vs	p2	pM vs p2	2	1
1056	Runx1t1	277.496845553815	-1.72344430006441	0.4228072653619	-4.07619367323132	4.57788942151368e-05	0.00247695913607583		D9	Gate	pM	vs	p2	pM vs p2	1	2
1057	Sept3	493.08653281741	-2.21503802452358	0.375223515300801	-5.90324948783628	3.56410657805854e-09	5.87196570270476e-07		D9	Gate	pM	vs	p2	pM vs p2	1	2
1058	Serpini1	418.069016510945	-1.91978713008161	0.310430514577076	-6.18427325901607	6.23892154411996e-10	1.20370140265041e-07		D9	Gate	pM	vs	p2	pM vs p2	1	2
1059	Slc15a2	80.2286811297739	2.26024956719285	0.408155845205834	5.5377121110516	3.06448445241449e-08	3.90735091528293e-06		D9	Gate	pM	vs	p2	pM vs p2	2	2
1060	Slc18a3	905.165742539656	1.61966205677649	0.435511481096035	3.71898819452554	0.000200022398992673	0.00790216967633223		D9	Gate	pM	vs	p2	pM vs p2	2	2
1061	Slc1a2	390.598405263505	-1.19034953497894	0.258203397880375	-4.61012343273045	4.0242996322439e-06	0.000299534545723819		D9	Gate	pM	vs	p2	pM vs p2	2	2
1062	Slc25a18	165.412175857147	-1.20331275391416	0.280565460357233	-4.28888414269536	1.79573007373029e-05	0.00110633571727341		D9	Gate	pM	vs	p2	pM vs p2	1	2
1063	Slc37a1	115.10465608216	-1.13441287836486	0.324882334925508	-3.49176534521327	0.000479839594504586	0.0159543944993668		D9	Gate	pM	vs	p2	pM vs p2	2	1
1064	Slit3	527.245458844335	2.03991331120259	0.39520005492449	5.1617232482226	2.44686852271258e-07	2.58118224090177e-05		D9	Gate	pM	vs	p2	pM vs p2	2	2
1065	Smtnl2	100.341809230743	-1.26323918829768	0.264586174455969	-4.77439605790097	1.80247347718484e-06	0.000148481284246974		D9	Gate	pM	vs	p2	pM vs p2	1	2
1066	Sox2ot	1223.40095036978	1.25162684881957	0.1761744446253	7.10447449675018	1.20781221060552e-12	3.4725785184527e-10		D9	Gate	pM	vs	p2	pM vs p2	1	2
1067	Stk32a	119.619747733543	1.45070851004516	0.279721632692911	5.18625783811939	2.14561703507277e-07	2.32689083955252e-05		D9	Gate	pM	vs	p2	pM vs p2	1	2
1068	Stk33	87.0987378682353	-1.86299082881365	0.501911457374591	-3.71179179403201	0.000205797242282835	0.0080469465695819		D9	Gate	pM	vs	p2	pM vs p2	1	2
1069	Syndig1	368.540859756169	-2.18427958486315	0.232322387567509	-9.40193326925257	5.35695854460379e-21	4.36383795219585e-18		D9	Gate	pM	vs	p2	pM vs p2	2	2
1070	Tacc1	244.562997043151	-1.37910852980421	0.425470247684751	-3.24137477839824	0.00118954682339051	0.0319629831999779		D9	Gate	pM	vs	p2	pM vs p2	2	1
1071	Tagln2	770.715408217043	1.02144756915223	0.268453716561296	3.80492988600144	0.000141844364207645	0.00611724680110794		D9	Gate	pM	vs	p2	pM vs p2	1	2
1072	Tbc1d9	410.981312586172	1.4363559433832	0.241812465531445	5.93995822434727	2.85094717549752e-09	4.86086493422326e-07		D9	Gate	pM	vs	p2	pM vs p2	2	1
1073	Tmc7	375.079168226731	1.4010097305819	0.195450960689965	7.16808822855703	7.60522868032845e-13	2.42424930738383e-10		D9	Gate	pM	vs	p2	pM vs p2	1	2
1074	Tmem132e	745.925955272155	1.24608953599269	0.225942618106767	5.51507080175493	3.48639574950675e-08	4.36931802350577e-06		D9	Gate	pM	vs	p2	pM vs p2	1	2
1075	Tmem159	980.098331315676	-2.22810635048742	0.253388351763972	-8.7932469467376	1.45298633468278e-18	8.52205545018145e-16		D9	Gate	pM	vs	p2	pM vs p2	2	2
1076	Top1mt	343.961406522688	-1.5610095321191	0.277863983722134	-5.61789085151865	1.93302541070454e-08	2.64896743898698e-06		D9	Gate	pM	vs	p2	pM vs p2	2	2
1077	Trp53i11	6137.53598269046	1.31412702680792	0.266187004591769	4.93685643603563	7.93918692382508e-07	7.46232678615687e-05		D9	Gate	pM	vs	p2	pM vs p2	3	1
1078	Utrn	923.193721083145	1.37492853205472	0.193168195998855	7.11777901608018	1.09680033054083e-12	3.21647664934403e-10		D9	Gate	pM	vs	p2	pM vs p2	1	2
1079	Vat1l	211.707489125403	-1.93670603201762	0.41220455477622	-4.69841007232207	2.62194589064988e-06	0.000207814014024861		D9	Gate	pM	vs	p2	pM vs p2	1	2
1080	Vldlr	733.746236220652	1.15770779098152	0.282214195820199	4.10223088748912	4.09185645791316e-05	0.00226410910348606		D9	Gate	pM	vs	p2	pM vs p2	1	2
1081	Vsx1	660.900835555672	-5.38032304366013	0.454285897439244	-11.8434736230827	2.32614995010232e-32	4.26354208979379e-29		D9	Gate	pM	vs	p2	pM vs p2	4	1
1082	Wnt5b	149.943586386884	-1.2686787354993	0.399584004962566	-3.17499879810794	0.00149837121886385	0.037708787568371		D9	Gate	pM	vs	p2	pM vs p2	2	1
