# Supplementary material for: The cis-regulatory logic integrating spatial and temporal patterning in the vertebrate neural tube
Source: Dev Cell. Author manuscript; Available in PMC 2026 Jul 14. (PMC7619239; doi:10.1016/j.devcel.2025.06.029)
Supplement: Table S5 [file EMS214911-supplement-Table_S5.csv]

	celltype	genenames
1	pMN_specific	2810459M11Rik
2	pMN_specific	Acer3
3	pMN_specific	Acta1
4	pMN_specific	Actc1
5	pMN_specific	Adora1
6	pMN_specific	Apobec1
7	pMN_specific	Bace2
8	pMN_specific	Cd1d2
9	pMN_specific	Cdkn1c
10	pMN_specific	Chst5
11	pMN_specific	Cldn3
12	pMN_specific	Cnp
13	pMN_specific	Cntn1
14	pMN_specific	Col9a3
15	pMN_specific	Cotl1
16	pMN_specific	Cpe
17	pMN_specific	Csmd1
18	pMN_specific	Dbi
19	pMN_specific	Efhd2
20	pMN_specific	Egr1
21	pMN_specific	Eif3j2
22	pMN_specific	Epdr1
23	pMN_specific	Erlec1
24	pMN_specific	Gas1
25	pMN_specific	Gng12
26	pMN_specific	Gper1
27	pMN_specific	Gpt2
28	pMN_specific	Hbegf
29	pMN_specific	Hmga1
30	pMN_specific	Hmga1-rs1
31	pMN_specific	Junb
32	pMN_specific	Kitl
33	pMN_specific	Klhdc8b
34	pMN_specific	Lhx3
35	pMN_specific	Lhx4
36	pMN_specific	Lmcd1
37	pMN_specific	Lrrtm1
38	pMN_specific	Lypd1
39	pMN_specific	Megf11
40	pMN_specific	Naaa
41	pMN_specific	Nbl1
42	pMN_specific	Nckap5
43	pMN_specific	Nptx2
44	pMN_specific	Nqo1
45	pMN_specific	Olig1
46	pMN_specific	Omg
47	pMN_specific	OTTMUSG00000016609
48	pMN_specific	Pcp4
49	pMN_specific	Peg3
50	pMN_specific	Plekhh3
51	pMN_specific	Ptn
52	pMN_specific	Rab24
53	pMN_specific	Rbm3
54	pMN_specific	Rgcc
55	pMN_specific	S100a1
56	pMN_specific	Serinc5
57	pMN_specific	Serpine2
58	pMN_specific	Slc10a4
59	pMN_specific	Slc18a3
60	pMN_specific	Slc24a5
61	pMN_specific	Slc27a1
62	pMN_specific	Slco4a1
63	pMN_specific	Smoc1
64	pMN_specific	Tmem100
65	pMN_specific	Tril
66	pMN_specific	Tubb2b
67	pMN_specific	Zfp385c
68	p2_specific	Acta2
69	p2_specific	Actg2
70	p2_specific	Ccdc13
71	p2_specific	Cthrc1
72	p2_specific	Emp1
73	p2_specific	Lgr4
74	p2_specific	Pdlim3
75	p2_specific	Plk3
76	p2_specific	Pygb
77	p2_specific	Sfrp4
78	p2_specific	Sp8
79	p2_specific	Tagln2
80	p2_specific	Xlr3a
81	p2_specific	Xlr3b
82	p1_specific	Alkbh5
83	p1_specific	D17H6S53E
84	p1_specific	Duxbl2
85	p1_specific	Eif3j1
86	p1_specific	Gfra3
87	p1_specific	Gm20605
88	p1_specific	Gm5643
89	p1_specific	Grm3
90	p1_specific	Id4
91	p1_specific	Pcdha1
92	p1_specific	Slc12a7
93	p1_specific	Slitrk2
