# Supplementary material for: The cis-regulatory logic integrating spatial and temporal patterning in the vertebrate neural tube
Source: Dev Cell. Author manuscript; Available in PMC 2026 Jul 14. (PMC7619239; doi:10.1016/j.devcel.2025.06.029)
Supplement: Table S6 [file EMS214911-supplement-Table_S6.xlsx]

## Sheet: picard_alignment_summary
Category	Aligned Reads
MUT_D11_p1_NFIAn_R1	35067343
MUT_D11_p1_NFIAn_R2	33782011
MUT_D11_p1_NFIAn_R3	34091547
MUT_D11_p2_NFIAn_R1	30637833
MUT_D11_p2_NFIAn_R2	32222560
MUT_D11_p2_NFIAn_R3	32719869
MUT_D11_pM_NFIAn_R1	28830648
MUT_D11_pM_NFIAn_R2	32275702
MUT_D11_pM_NFIAn_R3	33039781
MUT_D5_p1_NFIAn_R1	30684532
MUT_D5_p1_NFIAn_R2	35978654
MUT_D5_p1_NFIAn_R3	32661759
MUT_D5_p2_NFIAn_R1	31833957
MUT_D5_p2_NFIAn_R2	30051137
MUT_D5_p2_NFIAn_R3	36079882
MUT_D5_pM_NFIAn_R1	34839470
MUT_D5_pM_NFIAn_R2	30059232
MUT_D5_pM_NFIAn_R3	39855144
MUT_D7_p1_NFIAn_R1	30851589
MUT_D7_p1_NFIAn_R2	31790057
MUT_D7_p1_NFIAn_R3	28366889
MUT_D7_p2_NFIAn_R1	29207345
MUT_D7_p2_NFIAn_R2	31930503
MUT_D7_p2_NFIAn_R3	30810637
MUT_D7_pM_NFIAn_R1	30434711
MUT_D7_pM_NFIAn_R2	39480676
MUT_D7_pM_NFIAn_R3	28102472
MUT_D9_p1_NFIAn_R1	32201609
MUT_D9_p1_NFIAn_R2	35211365
MUT_D9_p2_NFIAn_R1	32895992
MUT_D9_p2_NFIAn_R2	35074899
MUT_D9_pM_NFIAn_R1	31722659
MUT_D9_pM_NFIAn_R2	35897785
WT_D11_p1_NFIAp_R1	32651423
WT_D11_p1_NFIAp_R2	35976647
WT_D11_p1_NFIAp_R3	34793550
WT_D11_p2_NFIAp_R1	38250247
WT_D11_p2_NFIAp_R2	31998888
WT_D11_p2_NFIAp_R3	39542457
WT_D11_pM_NFIAp_R1	36476299
WT_D11_pM_NFIAp_R2	32811833
WT_D11_pM_NFIAp_R3	36178611
WT_D5_p1_NFIAn_R1	31795293
WT_D5_p1_NFIAn_R2	31502389
WT_D5_p2_NFIAn_R1	30073834
WT_D5_p2_NFIAn_R2	31874887
WT_D5_pM_NFIAn_R1	34486422
WT_D5_pM_NFIAn_R2	32018128
WT_D7_p1_NFIAn_R1	30518468
WT_D7_p1_NFIAn_R2	32892695
WT_D7_p1_NFIAn_R3	33683260
WT_D7_p2_NFIAn_R1	33202225
WT_D7_p2_NFIAn_R2	48570823
WT_D7_p2_NFIAn_R3	30368663
WT_D7_pM_NFIAn_R1	31746500
WT_D7_pM_NFIAn_R2	32870213
WT_D7_pM_NFIAn_R3	30488123
WT_D9_p1_NFIAn_R1	34098708
WT_D9_p1_NFIAn_R2	35735233
WT_D9_p1_NFIAn_R3	32942980
WT_D9_p2_NFIAn_R1	35068673
WT_D9_p2_NFIAn_R2	30187666
WT_D9_p2_NFIAn_R3	39615740
WT_D9_p2_NFIAp_R1	34428936
WT_D9_p2_NFIAp_R2	31788287
WT_D9_p2_NFIAp_R3	34878505
WT_D9_pM_NFIAn_R1	30855588
WT_D9_pM_NFIAn_R2	33413505
WT_D9_pM_NFIAp_R1	33002656
WT_D9_pM_NFIAp_R2	30087177
WT_D9_pM_NFIAp_R3	31512515

## Sheet: MACS2_FRiPscore
Category	FRiP score
MUT_D5_p2_NFIAn_R2	0.635071
WT_D7_pM_NFIAn_R1	0.672679
MUT_D7_p2_NFIAn_R2	0.638657
MUT_D9_p1_NFIAn_R2	0.619667
MUT_D5_p2_NFIAn_R3	0.664853
MUT_D11_p2_NFIAn_R1	0.685032
MUT_D9_p1_NFIAn_R1	0.641508
WT_D9_p1_NFIAn_R3	0.63946
WT_D5_p2_NFIAn_R2	0.624977
WT_D9_p1_NFIAn_R2	0.646306
MUT_D5_p2_NFIAn_R1	0.65027
MUT_D7_pM_NFIAn_R2	0.67133
WT_D11_p1_NFIAp_R2	0.690898
WT_D11_p2_NFIAp_R1	0.731891
WT_D11_pM_NFIAp_R2	0.72829
WT_D11_p2_NFIAp_R3	0.718492
WT_D5_p1_NFIAn_R2	0.628861
WT_D9_p2_NFIAp_R1	0.654748
WT_D5_p2_NFIAn_R1	0.6441
MUT_D5_p1_NFIAn_R2	0.647621
MUT_D7_p1_NFIAn_R1	0.657948
WT_D7_p2_NFIAn_R2	0.566248
WT_D9_pM_NFIAp_R1	0.668303
WT_D9_pM_NFIAn_R2	0.646555
MUT_D7_p2_NFIAn_R3	0.643268
WT_D9_p2_NFIAp_R2	0.662507
MUT_D7_pM_NFIAn_R3	0.644344
WT_D5_p1_NFIAn_R1	0.641415
WT_D9_p2_NFIAn_R3	0.654328
WT_D7_p2_NFIAn_R1	0.671664
MUT_D7_p1_NFIAn_R2	0.621759
WT_D9_p2_NFIAn_R2	0.642691
WT_D9_pM_NFIAn_R1	0.669687
MUT_D11_p1_NFIAn_R2	0.663979
WT_D7_p2_NFIAn_R3	0.654596
WT_D9_p2_NFIAp_R3	0.626659
MUT_D7_p2_NFIAn_R1	0.671484
WT_D7_p1_NFIAn_R3	0.639725
MUT_D11_p2_NFIAn_R3	0.672327
WT_D7_pM_NFIAn_R2	0.650469
MUT_D5_pM_NFIAn_R1	0.661424
WT_D9_pM_NFIAp_R3	0.650807
WT_D11_p1_NFIAp_R3	0.715548
MUT_D9_pM_NFIAn_R1	0.652182
MUT_D7_pM_NFIAn_R1	0.683985
MUT_D11_pM_NFIAn_R1	0.674267
MUT_D11_p1_NFIAn_R1	0.681895
WT_D11_p1_NFIAp_R1	0.691446
MUT_D11_pM_NFIAn_R2	0.67783
WT_D7_p1_NFIAn_R1	0.629655
MUT_D5_p1_NFIAn_R1	0.651142
MUT_D5_p1_NFIAn_R3	0.631395
MUT_D9_p2_NFIAn_R1	0.663225
WT_D9_pM_NFIAp_R2	0.665794
WT_D7_pM_NFIAn_R3	0.669165
MUT_D5_pM_NFIAn_R2	0.656771
WT_D11_pM_NFIAp_R1	0.735625
MUT_D11_pM_NFIAn_R3	0.705621
MUT_D11_p2_NFIAn_R2	0.67681
MUT_D9_pM_NFIAn_R2	0.654462
WT_D11_pM_NFIAp_R3	0.726058
MUT_D9_p2_NFIAn_R2	0.646463
WT_D5_pM_NFIAn_R1	0.678368
MUT_D7_p1_NFIAn_R3	0.61752
WT_D11_p2_NFIAp_R2	0.716687
WT_D9_p1_NFIAn_R1	0.657928
MUT_D5_pM_NFIAn_R3	0.667128
WT_D9_p2_NFIAn_R1	0.662726
MUT_D11_p1_NFIAn_R3	0.672313
WT_D7_p1_NFIAn_R2	0.642202
WT_D5_pM_NFIAn_R2	0.653339
